# Supplementary material for: Focal neural perturbations reshape low-dimensional trajectories of brain activity supporting cognitive performance
Source: Nat Commun. 2022 Jan 10;13:4. doi: 10.1038/s41467-021-26978-2 (PMC8749005; doi:10.1038/s41467-021-26978-2)
Supplement: Supplementary file 4 — Source data [file 41467_2021_26978_MOESM4_ESM.xlsx]

## Sheet: Fig.1a and Fig.1b
Figure 1a & b	1-back BASELINE (Correct)						2-back BASELINE (Correct)							1-back S1 (Correct)						2-back S1 (Correct)							1-back iPS (Correct)						2-back iPS (Correct)
Region	PHATE1	PHATE2	PHATE3	PHATE4	PHATE5		PHATE1	PHATE2	PHATE3	PHATE4	PHATE5			PHATE1	PHATE2	PHATE3	PHATE4	PHATE5		PHATE1	PHATE2	PHATE3	PHATE4	PHATE5			PHATE1	PHATE2	PHATE3	PHATE4	PHATE5		PHATE1	PHATE2	PHATE3	PHATE4	PHATE5
1	-0.00264463	-0.0116186	0.0013898	-0.000861365	-0.000137015		-0.00740317	-0.00648975	3.5447e-05	-0.000501957	-0.000100204			-0.000377843	0.000776635	-0.000152984	-0.000146372	-4.22638e-06		0.0111784	-0.00601681	0.000465138	0.00113234	-0.000234821			0.0106349	0.0138259	0.00337955	-0.00049135	0.00201144		0.362089	-0.0547066	-0.018906	-0.0165686	0.000237684
2	-0.0159285	0.00481361	-0.0043715	0.00590875	0.000134019		-0.0328215	-0.00734386	-0.00271273	-0.000342766	-0.000121577			-0.000870557	0.00419193	0.000418937	8.03642e-05	-5.7894e-05		-0.0126521	-0.00986149	-0.00297136	-0.000912977	-0.00140316			-0.0393216	-0.00013568	-0.00103153	-0.00406812	-0.00184584		-0.146195	-0.183207	-0.0385372	-0.00159387	0.00859327
3	-0.0174501	0.0130066	0.000785017	-0.00112725	4.00313e-05		-0.0181966	-0.0119096	0.00247767	-0.000410809	-5.9209e-05			0.000228463	0.00263372	0.000257864	-2.02037e-05	7.7736e-05		-0.00624205	-0.00652723	-0.00135948	4.07284e-05	-0.000351474			-0.0556984	-0.00685614	-0.00254545	-0.00261994	-0.00100004		-0.550947	-0.197619	-0.0209262	0.00117138	0.000449966
4	0.00136726	-0.025117	0.00436545	7.08686e-05	0.000131871		-0.0113907	0.0155657	-0.00017172	0.00104975	-0.000383116			0.00122965	0.000702091	-0.000790318	-0.000327638	-6.94123e-05		-0.0155889	-0.0040892	-0.00174669	-0.00100898	0.000858564			-0.0195727	0.00896013	0.000357859	0.000892397	0.000859825		0.360037	0.0877769	-0.05797	-0.0106129	-0.000243941
5	0.0432371	0.00885948	-0.0041165	-0.00110653	6.95119e-05		0.0407632	-0.0159614	-0.00150689	0.00123869	0.000116687			-0.0079602	-0.00489719	-0.00108833	0.000643705	-0.000198008		0.0283583	0.00141683	-1.55832e-05	-0.000719755	6.08828e-05			0.253201	-0.0130512	0.0009485	-0.000247778	0.000423996		1.02298	-0.0429321	0.051996	0.0112016	0.00349658
6	-0.0102179	-0.0109366	0.000338691	-0.00231483	7.50778e-05		-0.0123457	0.011545	3.40111e-05	0.000956137	-0.000261189			0.000604599	0.000935892	-0.000683061	-0.000255832	9.09714e-07		0.0156967	-0.00213734	-0.000711958	0.000718217	-0.000428079			-0.0105321	0.00932675	0.00157177	0.00046235	0.000975358		-0.278132	-0.0222516	-0.00659444	-0.0092379	0.00117877
7	-0.0173689	-0.00985594	-0.00353669	-0.00452397	0.000410559		0.00969224	0.0236216	0.000999642	0.000393231	-0.000325614			0.0130728	-0.00621461	0.000616897	0.00019414	-3.40495e-05		-0.00980785	0.0112128	0.0018421	-0.000524646	-0.000213418			-0.0594146	-0.009206	-0.00254696	0.00512036	0.000618902		-0.520548	0.420925	-0.0311506	0.0149672	0.00131737
8	0.0544801	0.010348	-0.000211733	0.000305093	0.000514899		0.0410544	-0.021005	-0.0017254	0.00287008	-1.14247e-05			0.000628217	0.00593642	-0.000794972	0.000417627	0.000151516		-0.000245105	-0.00306106	0.00230639	0.000795931	0.00165258			0.297222	-0.00837156	-0.00801021	-0.000121236	0.000520681		-0.0224833	0.00146416	0.00457467	-0.00954028	0.00532346
9	0.00102845	-0.0148912	0.00168297	-0.00068678	-0.000144627		0.0119273	0.00232443	0.000487689	0.000211839	-0.000174188			0.00248079	-0.000420097	-0.00120958	-0.000422012	-4.72737e-05		-0.00459226	0.00467474	0.00236406	-0.000848979	-0.000119431			-0.0384843	-0.00392696	3.42969e-05	0.0014199	1.36563e-05		-0.48942	0.0311311	0.00653998	0.00855678	-0.00536152
10	-0.00761289	0.014502	0.00439915	-0.000939512	-0.00027318		-0.00673895	-0.00793813	0.00186852	-0.00012427	-5.59502e-05			-0.00241837	0.000906577	0.000907278	-1.47583e-05	5.52441e-06		0.00896871	-0.00570782	0.00187018	0.00168804	-0.000352237			-0.0424424	-0.0066224	-5.94345e-05	1.98194e-06	0.000326694		-0.571628	-0.11437	0.021284	-0.00940488	-0.00470653
11	0.019112	-0.00604097	0.00129856	0.0024436	-0.000461495		-0.0232061	-0.00597597	-0.00119673	0.00025823	-0.000184706			-0.000395119	0.00405432	-0.000232304	2.84253e-05	4.02325e-06		-0.00206575	-0.00777414	-0.000509183	0.000433028	0.000162193			0.0498467	0.0229956	0.00449924	-0.00111003	-0.000122118		0.880667	-0.0933628	-0.0396041	-0.00253649	-0.00776837
12	-0.00489719	-0.0150608	0.00130439	-0.00168723	-2.06575e-05		-0.00799531	-0.00348581	0.000169676	-0.000311812	-2.87926e-05			0.0033061	0.0026412	-0.000550951	7.40205e-05	9.33377e-05		-0.00607395	-0.000895574	0.00146859	0.00034701	0.00048888			-0.0294145	-0.00454634	0.00160573	0.00047768	-9.3839e-05		0.727376	0.00531009	-0.0177934	-0.00669206	-0.00317755
13	0.0190344	-0.00714402	0.000581642	0.00107841	-0.000423832		0.00729401	-0.000436068	0.000521396	0.00062252	7.83596e-05			0.000589018	0.0046296	-0.000363313	6.79255e-05	2.99876e-05		0.00163545	-0.00428727	0.0020011	0.00145527	0.000620212			0.0377834	0.00913184	0.00660848	-6.47869e-05	-0.000112794		0.852749	-0.0549252	-0.0173148	-0.00229542	-0.00400637
14	0.0321347	-0.00690474	0.00413377	0.00199922	-0.000447004		-0.0112318	-0.00242442	7.08229e-05	0.0020438	1.71235e-06			0.00294319	0.00809536	-0.00149857	0.000298293	0.000271031		-0.00691108	-0.00339263	0.00240993	0.0011152	0.00139321			0.196008	0.0142201	0.00396244	0.000135032	-0.00117107		0.760931	-0.0794239	-0.0521412	-0.00604063	-0.00526848
15	0.0495357	0.0106518	-0.000277843	0.000298391	0.000277732		0.0423441	-0.0211214	-0.00161788	0.00295034	1.5139e-05			-0.00262825	0.00391016	-0.000439433	0.000551028	6.40112e-05		0.0126938	-0.00510726	0.00336698	0.00168874	0.000992919			0.304763	-0.0067542	-0.00987914	-4.73544e-05	0.000382254		1.20549	-0.0899804	0.0314527	0.0190939	-0.00271807
16	0.0452047	0.00759771	0.00129363	0.000620698	4.00738e-05		0.0329404	-0.0173932	-0.00114262	0.00242932	-0.000104169			-0.000313259	0.00611362	-0.000380169	0.000475739	0.000139883		0.00337534	-0.00476263	0.00349888	0.0016406	0.00134198			0.260309	-0.00858386	-0.000801786	-0.000259577	0.000671031		1.13259	-0.109847	0.00992302	0.0128773	-0.00604758
17	0.0467453	0.00447108	0.00207709	0.00112974	3.08345e-05		0.0228094	-0.0153318	-0.000719526	0.00300477	-9.266e-05			0.00194327	0.0089398	-0.00139773	0.000486124	0.000325497		-0.00387382	-0.00389785	0.0030652	0.00140326	0.00157091			0.282253	0.000555268	-0.00628821	0.000121058	0.000984601		1.0587	-0.100504	-0.0261019	0.00633677	-0.0104924
18	0.012151	-0.00748088	0.000727541	0.000670199	-0.000400144		-0.000114908	9.74794e-05	0.000714778	-0.000392659	9.79487e-05			0.00331274	0.00372849	-0.00109488	1.38427e-05	8.8477e-05		-0.0114279	-0.00319629	-0.00314838	-0.000349026	0.00184702			-0.00937388	0.00637154	0.00228849	0.000931197	0.000153376		0.781075	-0.0334837	-0.0292462	-0.00666149	-0.00574364
19	0.0132209	0.00233984	0.00316125	0.00042548	-0.000529266		-0.00766242	-0.00185939	-0.000252937	4.82439e-05	-9.1813e-05			0.00296808	0.00440765	-0.0010139	0.000110282	0.000139835		-0.00935507	-0.00566514	-0.00160076	-0.00029756	0.00127194			0.0048121	0.00660801	0.00390015	0.000405118	-0.000831868		0.810119	-0.0403653	-0.027041	-0.00474444	-0.00528744
20	0.0439968	0.00725986	0.0021614	0.000811316	-2.74757e-05		0.0304181	-0.0164883	-0.00125861	0.00227293	-0.000101578			0.00208367	0.00657305	-0.00117172	0.000362445	0.000211745		-0.00418487	-0.00446623	0.000924488	0.000688208	0.00188321			0.261565	-0.00524424	-0.00149376	-0.000200288	0.000777233		0.97405	-0.0737291	-0.0220969	0.00209237	-0.00778289
21	-0.00843445	0.0101128	-0.000930502	0.00190264	-0.000204439		-0.00303444	-0.00681063	0.000410694	-0.000672537	-0.000111489			-0.000513604	0.000109187	0.000466174	7.40536e-05	7.34454e-06		0.00576054	-0.00220098	0.00186539	0.000234088	-0.000227114			-0.0124645	-0.00231285	0.00361354	-0.000879099	-0.000169729		-0.416912	-0.0137209	0.013343	0.00113853	-0.00348305
22	-0.0160018	0.0131429	0.000745417	-0.00127694	-4.14321e-05		-0.02198	-0.00696227	-0.000642482	-0.000379543	-0.000222534			-0.00257559	0.00078218	0.00129099	4.80083e-05	2.85688e-05		0.00089419	-0.00252746	0.00204018	0.000328152	-0.000429304			-0.0547806	-0.00967516	-0.00167682	-4.94301e-05	-2.77436e-05		-0.802646	-0.197091	-0.00379994	0.0103663	-0.00135999
23	0.00345984	-0.0259507	0.00549923	0.000765474	0.000133503		-0.0261948	0.00484393	-0.00208374	0.000530113	-0.000255474			0.00218995	0.00407178	-0.000207855	-8.93577e-06	-1.62734e-05		-0.0186751	-0.00407037	-0.00123493	-0.00122298	3.97584e-05			-0.00885066	0.0206811	-0.000901662	-0.00088828	-0.0020919		-0.187694	0.0767794	-0.0694378	-0.00466464	0.00385294
24	0.00626099	-0.0292144	0.00651803	0.00113788	0.000238348		-0.00326187	0.0220697	0.000301654	0.00118491	-0.00039894			0.00282069	0.00101002	-0.0011514	-0.000363562	-1.2105e-05		-0.0150281	0.000760205	0.0020157	-0.00130631	0.000237058			-0.0249289	0.00969807	-0.000691221	0.000362774	-0.000600861		-0.0763679	0.219268	-0.0816308	-0.00462917	0.0035877
25	0.0118785	-0.0303299	0.00801148	0.00246238	0.00022599		-0.0108637	0.0228855	-0.000135882	0.00192337	-0.000399393			0.00505606	0.00171406	-0.00092484	-0.000234589	-3.14755e-05		-0.0145661	-0.00156853	0.000769	-0.000833941	0.000313862			0.0208287	0.0401579	-0.00200122	0.00213469	-0.00202343		-0.0951794	0.170683	-0.0840533	-0.00456367	0.00400741
26	0.00476365	0.00565259	0.00166062	0.00156593	-0.000461619		-0.0281072	0.00288415	-0.00194292	0.000821512	-0.000248156			0.00298577	0.00257882	-8.97485e-05	1.91338e-05	0.000101656		-0.00859508	0.000815108	0.00139864	0.00132062	0.000671026			0.0175099	0.034419	-0.000984281	0.00153102	-0.00214201		-0.435046	-0.123479	-0.0334328	-0.00338809	0.0010367
27	-0.010126	0.0117712	0.0014496	-0.000510515	-0.000199392		-0.00953284	-0.00240934	0.00129681	-6.43952e-05	-7.48692e-05			0.00585151	-0.00181587	0.000937042	0.000267511	8.11726e-05		-0.0061559	0.00217778	0.00255313	9.57383e-05	9.17513e-05			-0.0255394	0.00740795	-0.000277381	0.000745146	-0.000524244		-0.971493	-0.125524	0.0462735	0.00325453	0.000659916
28	-0.00973671	-0.00450415	-0.000349434	-0.00185027	-4.7305e-05		0.00276577	0.00947758	0.00088719	0.000144649	-9.2067e-05			0.0102772	-0.00520843	0.00107512	0.000344391	0.000126203		-0.00898179	0.00456585	0.00144958	-5.28796e-05	0.000291585			-0.0370993	0.00169011	-0.000881197	0.00194577	-7.57958e-05		-0.431168	0.314556	-0.00606504	0.00926559	-0.00196507
29	-0.00496185	-0.013313	0.00113827	-0.000420692	-4.92416e-05		0.0037712	0.0229994	0.000840922	0.000868207	-0.000306424			0.0122836	-0.00606277	0.00113946	0.000366132	0.000127992		-0.0114558	0.00611953	-0.000206471	0.000571486	0.000476736			-0.0212138	0.0108502	-0.000338966	0.00233996	-0.000322072		-0.327578	0.322166	-0.0338363	0.00416503	0.00216755
30	-0.00828049	0.00522151	-0.00255926	0.00679223	-0.000140557		-0.0358881	-0.00495563	-0.00311763	1.24292e-05	-0.000252287			-0.00165758	0.00612422	0.000668539	9.222e-05	-6.72979e-05		-0.00721403	-0.00986044	-0.00141401	-0.000252814	-0.00110849			-0.0153323	0.00573662	0.00158194	-0.00450128	-0.00171663		-0.10956	-0.219137	-0.0570063	-0.00117	0.011928
31	-0.0168272	0.0015342	-0.00298021	0.00153381	0.000146341		-0.027711	-0.0074246	-0.00181107	-0.000406202	-0.000187191			-0.00243187	0.00368018	0.000662246	-6.34574e-05	-0.000114165		-0.0128517	-0.0102919	-0.00324561	-0.000987091	-0.00165035			-0.0556015	-0.00596291	-0.00271745	-0.0028228	-0.00148909		-0.736989	-0.250099	-0.0494734	0.0174819	0.00122825
32	-0.0158027	-0.00154719	-0.00269894	0.000543203	0.000144521		-0.0309931	-0.00653972	-0.00224543	-0.000273588	-3.01145e-05			-0.00251978	0.00201572	0.00042169	-0.000107403	-8.41393e-05		-0.0126223	-0.00902075	-0.00353357	-0.00104796	-0.00156195			-0.0555192	-0.00564362	-0.00278736	-0.00310814	-0.00162755		-0.742442	-0.247046	-0.0568301	0.0197722	0.00179169
33	0.0209041	-0.00308076	0.00509137	0.00163008	-0.000534416		-0.0390983	-0.00557668	-0.00371844	-3.82687e-05	-0.000200828			-0.00191824	0.00544261	0.00096284	-0.000149902	-0.000138303		-0.0144712	-0.00822729	-0.00182328	-0.000885175	-0.000550571			-0.0264382	0.009849	-0.00107833	-0.00321244	-0.00252553		-0.541282	-0.276393	-0.0785833	0.0150517	0.00717047
34	-0.0133772	0.0127803	0.000680351	0.000471521	-0.000114002		-0.027097	-0.00813112	-0.00166272	-0.000521162	-0.0002452			-0.00226022	0.00130642	0.00122306	3.10889e-05	2.32747e-06		-0.0106429	-0.00623351	-0.00252664	-0.00086657	-0.000693062			-0.0565228	-0.0111386	-0.00174389	-7.81097e-05	-0.000268074		-0.76635	-0.209329	-0.00949737	0.00883598	-0.00124543
35	-0.017317	0.000791324	-0.00411565	0.0040115	0.000221483		-0.0339815	-0.00314854	-0.00300164	-0.000273889	-5.12532e-06			-0.000773148	0.0051668	0.000554548	-4.59357e-05	-0.000134018		-0.0147928	-0.0106054	-0.00331988	-0.0010217	-0.00185357			-0.0486025	-0.00164779	-0.00238257	-0.00445994	-0.00225998		-0.815597	-0.293458	-0.0663303	0.0249189	0.0011046
36	-0.0132824	-0.0020735	-0.00231837	0.00304335	6.96131e-05		-0.035326	-0.00525195	-0.00294887	-6.78928e-05	-0.000214302			-0.00198134	0.00541875	0.000826685	-9.85049e-05	-0.000142331		-0.0108433	-0.00994102	-0.00214811	-0.000579571	-0.00145493			-0.048167	-0.000417701	-0.00257782	-0.00496671	-0.0025399		-0.724846	-0.318526	-0.0711642	0.0216299	0.0025188
37	-0.000572253	0.0115625	0.00429212	0.00217368	-0.000425765		-0.0353925	-0.00314139	-0.00310752	0.000259792	-0.000271819			-0.000973296	0.00443977	0.00137327	-8.92188e-05	-7.80546e-05		-0.00724433	-0.00402286	0.0028661	0.000729385	8.5496e-06			-0.0129943	0.0210504	-0.0015598	-0.000981692	-0.00244538		-0.810706	-0.285212	-0.0378441	0.014485	-4.12432e-05
38	-0.0133368	0.00117393	-0.00287786	0.0023872	1.86537e-05		-0.0251666	-0.00713178	-0.00225765	-0.000639578	-3.57386e-05			-0.00184183	0.000862225	0.000611143	-1.54063e-05	-2.91156e-05		-0.015456	-0.00843086	-0.00344473	-0.00111577	-0.00110771			-0.0508952	-0.00553017	-0.00194303	-0.0022601	-0.00136248		-0.477012	-0.123656	-0.00231587	-0.00488755	-0.00187173
39	-0.0125372	0.00438276	-0.00395205	0.00394758	-4.11517e-06		-0.0169091	-0.00944888	0.000478971	-0.000241628	-4.40188e-05			0.00272881	-0.00105469	0.000389422	8.11476e-05	-5.42097e-05		-0.01344	-0.00377307	-0.00249035	-0.000676731	5.39909e-06			-0.0564566	-0.00556008	-0.00306029	-0.00301591	-0.0021133		-0.455405	-0.175078	-0.0232578	0.00287866	0.000998289
40	0.00158986	0.00182378	-0.00339103	-0.00271259	-0.000332798		0.0297501	0.000174389	-0.00016977	-0.00122763	-9.01866e-05			-0.00138728	-0.0036029	-0.000498208	0.000148178	-7.31944e-05		-0.00707294	-0.00322303	-0.00199152	-0.000879767	0.000944068			-0.0452851	-0.00912444	-6.76021e-05	0.000669903	0.000204201		0.924228	-0.0295867	0.0296468	0.00463793	0.00127857
41	-0.0110808	0.00503068	-0.00243371	-0.00153743	-0.00010674		0.0163761	-4.79933e-05	6.01411e-05	-0.00102184	-0.000227956			-0.00274604	-0.00230076	-3.91839e-05	4.51914e-05	-2.22952e-05		0.00594509	-0.00107099	4.68396e-05	-0.000755063	-0.000113278			-0.0440328	-0.0111632	0.000552917	0.00146616	2.60855e-05		-0.0395158	0.122989	0.0328516	2.12485e-05	0.00368783
42	-0.0092844	-0.00627112	-0.00172645	-0.00108951	-1.10473e-05		0.0174695	0.0124163	0.000516083	-0.000506651	-0.000287627			0.00147737	-0.000708308	-0.00097284	-0.000298684	-4.7979e-05		-0.0142478	-0.000564232	0.00037286	-0.00110018	0.000372931			-0.0339084	-0.00607286	0.00111656	0.000336569	-0.000737533		0.391659	0.0597732	-0.0316305	-0.0095124	0.00205315
43	-0.00852544	-0.0041493	-0.00196572	-0.00152751	-6.02371e-05		0.00968921	0.0112666	0.000565573	-0.000289516	-0.000190626			0.00152565	0.000203842	-0.000823061	-0.000225466	-4.83817e-05		-0.0130626	-0.00277148	-0.00155824	-0.00102776	0.000688639			-0.0280929	-0.00719857	0.00229036	0.000829463	-0.000470693		0.168234	0.108231	-0.0193224	-0.00919175	0.00313961
44	0.00344614	-0.0216361	0.00367106	0.000720891	-1.38467e-05		-0.00210341	0.0166517	0.000467374	0.000758162	-0.000257884			0.00120573	0.000773715	-0.000693815	-0.000222357	-2.99788e-05		-0.0130408	-0.00173468	-0.00332003	-0.000240472	0.00160995			-3.35768e-05	0.0131063	0.00193041	0.00137259	-0.000754814		0.233607	0.0788926	-0.0439448	-0.0117615	0.00141334
45	-0.0182254	0.00396606	-0.00561372	0.00706868	0.000279944		-0.0324956	-0.00426205	-0.00299922	-0.000656045	8.07296e-05			0.00276998	0.00232557	0.000416449	-4.89712e-05	-0.000110294		-0.0191758	-0.00290286	-0.00302474	-0.00057406	-0.000812529			-0.0571283	-0.0036552	-0.00366156	-0.0036406	-0.00286571		-0.59755	-0.133651	-0.0515337	0.0112044	0.00327351
46	-0.0176221	0.0026356	-0.00374669	0.00298855	0.000188078		-0.0304455	-0.00737784	-0.00222178	-0.00042477	-7.59722e-05			-0.00039702	0.00353917	0.000315156	-3.32357e-05	-0.000123998		-0.0149102	-0.00878296	-0.00344495	-0.00097638	-0.00139964			-0.0592811	-0.00937783	-0.00267127	-0.0010009	-0.000786369		-0.709995	-0.185416	-0.0370376	0.013194	0.00116318
47	-0.0143936	0.0061769	-0.00391223	0.0052775	4.56033e-05		-0.00995209	-0.00280498	-0.000559259	-0.000707916	-0.000232041			-0.00200182	0.00285392	0.00055921	6.60921e-06	-9.13711e-05		-0.0155463	-0.00796173	-0.00316019	-0.00116991	-0.000528045			-0.0533266	-0.00502739	-0.0025303	-0.00258688	-0.00173231		0.451986	-0.0960349	-0.013219	-0.00700263	0.00415362
48	-0.0121554	0.00601769	-0.00341173	0.00440412	-3.60625e-05		-0.0176009	-0.000817699	-0.00143145	-0.000400991	-0.000239864			0.0017633	0.00312404	-0.000121067	9.71037e-05	-6.82821e-06		-0.0154983	-0.003873	-0.00230094	-0.000987074	0.000324902			-0.0501972	-0.00626511	-0.00167081	-0.0016768	-0.00136481		-0.059335	-0.0196478	-0.0120375	-0.00317194	0.00588304
49	-0.00725389	-0.00433878	-0.00178252	0.00264673	-9.7789e-05		-0.00360016	0.00513538	3.42014e-05	-0.000252328	-0.00030106			0.00251946	0.00234803	-0.000572584	8.2083e-06	1.63755e-05		-0.0149933	-0.00387119	-0.00234919	-0.000956418	0.000590848			-0.0378636	-0.00427333	7.17008e-05	-0.00097317	-0.0012141		0.421664	0.0420946	-0.0324148	-0.0102308	0.00137973
50	-0.0128462	0.00681197	-0.00393624	0.00737965	1.28466e-05		-0.0326032	-0.00792642	-0.00275686	-0.00033576	-0.000193267			-0.00291698	0.00396595	0.000732584	-1.45331e-05	-9.32184e-05		-0.0125854	-0.0106323	-0.00287462	-0.000908216	-0.00145485			-0.0396393	0.00188265	-0.00146214	-0.00448421	-0.00186659		0.0406666	-0.19876	-0.0429751	-0.00380335	0.0121092
51	-0.00689747	0.00303454	-0.00371111	0.000255269	-0.000167937		0.031572	0.00304053	4.62952e-05	-0.00184803	-5.04537e-05			-0.00257255	-0.00341476	-0.000351325	-0.000270574	7.3023e-05		0.00680599	0.0032371	0.00391473	-0.00090471	-0.000249143			-0.0368118	-0.0100801	0.00136447	-0.000759913	-0.00133311		-0.147401	0.141986	0.0569072	0.00567292	-0.00201938
52	-0.00250758	0.000732297	-0.000636843	0.000755004	-0.000292211		0.0285859	0.00463173	0.000174854	-0.00190363	-7.51213e-05			-0.00298638	-0.00312702	-0.000581713	-0.000433407	9.90554e-05		-0.00149983	0.00249681	0.00443596	-0.0010787	-0.000292304			-0.0448443	-0.00733155	-0.000153882	-0.00053152	0.00127741		0.2178	0.0817571	0.0528152	-0.0021809	0.0109514
53	-0.018056	0.0142843	0.00148874	-0.00190929	6.36577e-05		-0.0188853	-0.0126124	0.00265633	-0.000368878	-6.33752e-05			-0.00115903	0.00214034	0.000867013	-4.4377e-05	2.87233e-05		-0.00105766	-0.00836027	5.63889e-05	0.000960157	-0.000834657			-0.0533333	-0.00784796	-0.00182107	-0.00201028	-0.000150602		-0.636833	-0.192779	-0.0160741	0.00234214	-0.00028937
54	-0.0151828	0.00864887	-0.00295369	0.0041041	2.32313e-05		-0.0232118	-0.0123617	0.00205426	-0.000326381	-5.29773e-05			-0.000363561	0.00104217	0.000710463	2.9174e-05	8.32435e-06		-0.0115191	-0.00476659	-0.00182489	-0.000688726	-0.000423448			-0.0556563	-0.005075	-0.00305357	-0.00363597	-0.00248971		-0.163261	-0.139473	-0.0262459	-0.00538873	0.00363713
55	-0.0101791	0.00957744	-0.000623212	0.00267145	-0.00016239		0.00289875	-0.00313805	0.000787675	-0.00106612	-0.000334268			-0.00201327	-0.00111847	0.000216188	4.9393e-05	-1.76096e-05		-0.00573489	-0.00303264	0.000443253	-0.000717365	-0.000114893			-0.049256	-0.00544772	-0.00172906	-0.00252078	-0.00188193		0.657471	-0.0699108	-0.0152595	-0.00817461	0.000811428
56	-0.0137889	0.00597427	-0.0024717	-0.000313485	-4.3042e-05		0.00257163	-0.00581485	-0.000240837	-0.000986333	-0.000218289			-0.00236946	-0.00296807	-4.67341e-05	7.14673e-05	-3.1561e-05		0.00639514	0.000620948	0.00192657	-0.00055938	-0.000269017			-0.0470182	-0.0110687	4.06491e-05	0.000776514	0.000330495		-0.217493	0.100574	0.0476508	0.00141157	-0.00429678
57	-0.0155944	0.00413493	-0.00447643	0.00658932	0.000139746		-0.0329279	-0.00761193	-0.00278215	-0.000459028	-0.000146072			0.000405483	0.00405309	0.00030865	-4.93214e-05	-0.000137079		-0.012922	-0.00900236	-0.00259922	-0.000701478	-0.00140903			-0.0470247	-0.00233462	-0.0019262	-0.0029194	-0.00172843		-0.414674	-0.204961	-0.0381346	0.00410838	0.00392196
58	-0.0179809	0.00335859	-0.00577372	0.00827049	0.000303724		-0.0310009	-0.00458313	-0.00241653	-0.000791886	-2.68702e-05			0.00342567	0.00226525	0.000323048	-8.53675e-05	-0.000101386		-0.0191744	-0.00119185	-0.00218897	-0.000440988	-0.000701074			-0.0570517	-0.00415835	-0.00353202	-0.00341845	-0.00278357		-0.490502	-0.122532	-0.0491094	0.00829524	0.00151416
59	-0.0160993	0.00528469	-0.00502438	0.00725408	0.000165655		-0.0333954	-0.00768	-0.00259463	-0.000613492	-0.000206872			0.000640931	0.00215219	0.000934079	-1.82349e-05	-6.06084e-05		-0.0163236	-0.00652366	-0.00280122	-0.000925807	-0.000421389			-0.0523337	0.000349475	-0.00359295	-0.00401693	-0.00319238		-0.338163	-0.185326	-0.0342137	-0.00151743	0.00314007
60	-0.00519155	0.0138388	0.000914637	-0.000315738	-0.000301858		-0.000873004	-0.00671857	0.00104421	-0.000667864	-1.62791e-05			-0.00260043	-0.00216361	-0.000243341	0.000130687	-6.41707e-05		0.0388659	0.00252378	-0.00275647	-0.000791945	3.8364e-05			6.41363e-05	-0.00730395	0.00602267	-0.00047884	-0.00111332		-0.34372	-0.0367223	0.0547225	-0.0114899	-0.00300401
61	-0.00837311	0.0164884	0.00214241	-0.000162681	-0.000237273		-0.00341209	-0.00897983	0.00229574	-0.000312376	6.95314e-06			-0.00251592	-0.00134442	0.000230099	8.97473e-05	-2.77931e-05		0.0321257	0.000489182	-0.00166655	-0.000246114	-7.6456e-05			-0.0339025	-0.00694187	0.0014154	-0.000718627	0.00052408		-0.545147	-0.107887	0.0332507	-0.00714593	-0.00626243
62	-0.00931604	-0.00740589	-0.00102583	-0.00243113	4.38472e-06		0.00338662	-0.00230326	0.000684824	-0.000619176	7.57849e-05			-0.0019468	-0.00256945	-0.000513547	6.94093e-05	-7.03592e-05		0.0281784	0.000671257	-0.00246849	0.000142217	-0.000324634			-0.0363498	-0.00487422	0.000737056	0.000961498	0.00170916		-0.0860123	0.030066	0.0356833	-0.0114046	-0.00220904
63	-0.0138543	-0.00142325	-0.00224793	-0.0018089	5.81865e-05		-0.00513411	-0.00349992	0.00151094	-0.000247769	-6.40583e-05			-0.00295139	-0.00219159	-0.00014546	-7.38928e-05	2.01867e-05		0.00182718	-0.00227573	0.0017548	0.000130677	-0.000568815			-0.0442498	-0.00795127	-4.45466e-05	-0.000174186	0.00100401		-0.183875	0.00945121	-0.0013719	-0.00745007	-0.000157845
64	-0.0119696	0.00385624	-0.00082297	-0.00218001	-8.58559e-05		-0.00131565	-0.00695732	0.000750564	-0.000598189	-3.0903e-05			-0.00337272	0.00134667	0.000840498	-3.88392e-05	-2.29626e-05		0.0155115	-0.00322117	0.000120913	0.00103362	-0.000564524			-0.0454603	-0.00789564	-0.000229025	0.000583533	0.00140923		-0.377515	-0.0272726	0.0314797	-0.00855498	-0.00223568
65	-0.00510362	0.0102725	0.00389701	-0.00108769	-0.000335458		-0.00355553	-0.00672846	0.00116214	-0.000120362	-8.21019e-06			-0.00297125	0.000403294	0.000646384	-1.99241e-05	-2.22996e-05		0.0128792	-0.00539482	0.00159231	0.00170098	-0.000517506			-0.0451464	-0.00843496	-0.000135217	0.000620186	0.000692466		-0.419352	-0.0424552	0.0183563	-0.00776386	-0.00127994
66	-0.0102237	0.0358614	0.0132817	-0.000451569	0.000377415		-0.0180533	-0.0170368	0.00591547	0.000440625	9.19303e-05			-0.00391641	0.00313898	0.00174209	6.16157e-07	3.44405e-05		0.0138861	-0.00829602	0.00241323	0.00264739	-0.000759525			-0.0481551	-0.00721352	-0.000909569	-0.000816081	0.000907492		-0.689884	-0.175508	0.0432695	-0.0137533	-0.00539351
67	-0.00871251	0.0318522	0.0103534	-0.00018395	0.00011077		-0.0154724	-0.017748	0.00555205	0.000692287	0.000113086			-0.00295743	0.00464186	0.00101881	0.000108413	-3.62695e-06		0.0143878	-0.00736823	0.00171402	0.00216546	-0.000663927			-0.0429502	-0.00521954	-0.000438617	-0.00145026	0.000376124		-0.553034	-0.152888	0.030625	-0.0120284	-0.00646706
68	-0.0038631	0.0253736	0.0093066	-0.000646453	-0.000196022		-0.019196	-0.0171321	0.00571732	0.000741174	0.00010692			-0.00406794	0.00326373	0.0017497	-2.44131e-06	2.18416e-05		0.0127606	-0.00823629	0.00244935	0.00247749	-0.000730128			-0.0491787	-0.00636973	-0.0012745	-0.00126934	0.000712981		-0.674398	-0.17652	0.0282576	-0.00897939	-0.00453611
69	-0.00927796	0.0115972	0.00353602	-0.00137233	-0.000242807		0.00033583	-0.0077911	0.000976319	0.000195099	9.10539e-05			-0.00302548	0.00149832	0.000774143	-1.75896e-05	-1.82118e-05		0.0147524	-0.00508018	0.0012745	0.0015789	-0.000444585			-0.0334459	-0.00586041	0.00126425	0.000303913	0.000340107		-0.306164	-0.0447322	0.0180936	-0.00901608	-0.00101608
70	-0.014814	0.0153244	0.00260925	-0.00123823	-8.9795e-05		-0.0110597	-0.0102982	0.00303751	8.05141e-05	5.81399e-06			-0.00184771	0.000803041	0.0007621	3.05323e-05	9.85435e-06		0.0073789	-0.00382836	0.00139147	0.00138256	-0.000276518			-0.0458825	-0.00770866	-0.000396255	-0.000120217	0.000741047		-0.407988	-0.0850998	0.0256003	-0.0124603	-0.0017187
71	-0.0131277	0.0116054	0.00199253	-0.000539587	-0.000129918		-0.014037	-0.00699978	0.00184864	3.01267e-05	-2.47768e-05			0.00249481	0.00170717	0.000210037	0.000108377	8.14431e-05		-0.00561663	0.000793842	0.00179915	0.000380788	0.000102501			-0.0154243	0.00931932	0.000826699	0.000127985	-0.000111937		-0.079921	-0.0363397	-0.0235926	-0.0112389	0.00201736
72	-0.00676396	0.00224667	0.000858227	0.0012565	-0.000221753		-0.0263687	-0.00464369	-0.000470092	0.000141061	-6.76108e-05			0.00338663	0.00381821	-0.00098482	1.95202e-06	8.32829e-05		-0.00923089	-7.75238e-05	-0.000117008	-9.62611e-05	0.000214467			-0.0144806	0.0114869	0.000534571	0.000119629	0.000280745		0.176267	-0.0451676	-0.0312544	-0.0164287	0.000925928
73	0.0283014	-0.00416366	0.00138838	0.00201175	-0.000427447		-0.0290473	-0.0057866	-0.00120444	0.000201755	-0.000214559			-0.000629561	0.00105	3.3255e-05	4.52942e-05	-7.19564e-05		0.0100767	-0.00791058	0.000615496	0.00146411	-0.000453641			0.00894743	0.0264069	0.000114824	-6.21179e-05	-0.000844613		-0.629026	-0.238363	-0.0463726	0.0126102	0.00237309
74	-0.016353	-0.00606258	-0.00396961	-0.00416564	0.000284702		0.00636428	0.00976515	0.000609703	-0.000532387	0.000367825			0.0056992	-0.00340991	-0.000842412	-0.000353872	-0.000131687		-0.00431045	0.0115248	0.00218332	-0.000593475	-0.000481496			-0.0579521	-0.0121134	-0.00168986	0.00352526	0.000789192		-0.495933	0.375855	-0.013193	0.0123287	-0.000682925
75	-0.0145068	-0.00802007	-0.00162065	-0.00341721	0.000198484		0.000586699	0.00831008	0.000936661	-8.28023e-05	0.000146037			0.00754912	-0.00587044	0.000887728	0.00029927	0.000112145		0.0102522	0.0058401	-0.00152995	-0.000341915	-0.000303467			-0.0478647	-0.00785462	-0.000641079	0.00261622	0.00152464		-0.457636	0.338455	-0.0228857	0.00751042	0.00187981
76	-0.017319	0.0121654	0.000311822	-0.00167286	1.85855e-05		0.000317403	-0.00195737	0.00131048	-0.000846524	-9.48376e-05			0.000899661	-0.00431176	4.2094e-05	3.72424e-05	-2.99069e-05		0.00932536	0.000674847	0.00180089	5.33589e-05	-0.000416061			-0.0601619	-0.0134244	-0.0018698	0.00136087	0.000654376		-0.957677	-0.0921537	0.0518776	0.00241283	0.000679705
77	-0.0162291	0.00995247	0.000316377	-0.00162305	-1.17947e-05		-0.00649579	-0.00443684	0.00163033	-0.000414161	-4.54689e-05			-0.00132748	-0.00123	0.000187144	1.30196e-06	7.97073e-06		0.0121386	-0.00561525	0.00126012	0.0015959	-0.000640058			-0.0476527	-0.010466	-0.00019068	0.00104074	0.000315912		-0.815836	-0.10331	0.0467086	-0.00476228	-0.00230961
78	-0.0174941	-0.00888639	-0.00369094	-0.00476028	0.000396458		0.0155371	0.0190022	0.00081488	-0.000186301	-0.000284213			0.00229376	-0.00286879	-0.00105782	-0.00034801	-9.7709e-05		-0.0113691	0.00839257	0.00484686	-0.00152865	-7.89777e-05			-0.0579802	-0.010702	-0.00203023	0.0016154	0.000374805		0.681254	0.0333056	0.00845215	-0.00337233	0.00406121
79	-0.00987926	-0.00733529	0.000279124	-0.00227599	-4.48877e-06		-0.0104008	0.00214067	-8.61544e-05	-0.000393554	0.000351156			0.00146427	-0.00243709	-0.000987788	-0.000285691	-6.28728e-05		0.0122323	0.00679626	-0.00305835	-0.000281485	-0.000542026			-0.038219	-0.00366589	0.00023365	0.00130529	0.00209675		-0.0103629	0.0237335	0.0103012	-0.0157844	-0.00297334
80	-0.00832658	-0.0144412	0.000718603	-0.00237285	8.70682e-05		-0.00729581	0.00481606	0.000577199	0.000100393	0.000251412			0.000780672	-0.0023273	-5.2001e-05	6.94e-05	-1.71879e-05		-0.0136787	-0.00267987	-0.000830681	-0.000923839	0.000735281			-0.0189872	0.00651492	0.00113763	0.000219395	0.0022716		0.74451	0.00574156	-0.039232	-0.00662117	-0.00530716
81	-0.0148803	0.0129291	0.000973963	-0.000970007	-7.25541e-05		-0.00166097	-0.000922695	0.0014223	-0.000468587	-4.04824e-05			0.000880422	-0.0037568	0.000225884	0.000100296	-1.92816e-05		0.000309185	0.00189082	0.00213919	1.16536e-05	-0.000221266			-0.0615932	-0.0128515	-0.00225869	0.00117816	0.000596527		-1.01118	-0.11138	0.0720596	-0.00241211	0.00162053
82	-0.0159822	0.0082689	0.000291408	-0.00201506	-1.6319e-05		0.00461192	0.0044971	0.00120127	-0.000477619	3.05721e-05			0.00701846	-0.00484232	0.000785629	0.000253384	6.73722e-05		-0.00943198	0.00356747	0.00287823	-0.000586936	0.000130776			-0.0610685	-0.0119505	-0.00233449	0.00114333	0.000650622		-0.459621	0.106586	0.00286985	-0.00305522	-0.000853487
83	-0.0127969	-0.00822091	-0.000727737	-0.00279564	0.000123131		0.000292275	0.00671997	0.00102913	-0.000194531	0.000186702			0.0065318	-0.00507089	0.0005798	0.000242883	5.2437e-05		-0.0122786	0.00239718	0.00129866	-0.000911754	0.000421275			-0.0261831	0.00194083	0.000960086	0.00100728	0.00182758		-0.0172374	0.227788	-0.0312734	-0.00519005	0.00245882
84	-0.0113982	-0.000837313	-0.00302434	-0.00394736	-1.42849e-05		0.0209066	0.00960434	0.000687048	-0.000993825	-0.000184134			0.00121963	-0.00484966	0.00034334	7.49768e-05	7.82723e-06		-0.00153302	0.00537814	0.00343856	-0.00114274	-7.59575e-05			-0.0594906	-0.0142377	-0.00154673	0.00297512	0.000972834		-0.441855	0.328317	0.0169742	0.012073	-0.00563219
85	-0.0135454	-0.00781147	-0.000798769	-0.00283065	0.000142925		-0.00848928	0.00329727	0.000556938	-0.000215041	0.000336763			0.0010933	-0.00289421	-0.000478996	-6.55604e-05	-3.84165e-05		0.0221862	0.00621856	-0.0041118	-0.000421795	-0.00033048			-0.0273526	0.0018363	0.000809482	0.00122295	0.00205208		-0.0816738	0.0244929	0.0232131	-0.015277	-0.00336695
86	-0.0158639	-0.00585207	-0.00176075	-0.00346241	0.00020468		-0.00506652	0.00527142	0.000807966	-0.000255281	0.000449405			0.00172479	-0.00349162	-0.000199924	1.23642e-05	-1.65911e-05		0.0186228	0.00671084	-0.00237247	-0.00036297	-0.000397928			-0.0333379	-0.00263388	0.000777205	0.00161433	0.0018875		-0.11386	0.0993292	0.0271524	-0.00976603	-0.0011105
87	0.00736386	0.00375495	-0.00385121	-0.00105524	-0.000410139		0.0302575	0.00182624	-9.48252e-05	-0.00150165	-8.48539e-05			-0.00291948	-0.000674006	-0.000219167	-4.07592e-05	-8.1866e-06		0.00590867	0.00288811	0.00391725	-0.000643731	-0.000218116			0.000228045	-0.0117556	0.00681097	-0.00010963	-0.00192297		0.219005	0.076825	0.053295	-0.00186869	0.0122155
88	0.0221223	0.00443233	-0.00339804	-0.00104769	-0.000412586		0.031749	-0.00184576	-0.000444887	-0.00111826	-4.31557e-05			-0.00312782	-0.00234177	-0.000338991	0.000110692	-7.22992e-05		0.0193354	0.00181124	0.0012141	-0.000688518	-8.57657e-05			0.00431469	-0.0108439	0.00716113	0.000684386	-0.00191191		0.703337	0.0157138	0.0484403	-0.000426534	0.00838559
89	-0.00393093	-0.0152795	0.00122001	-0.0012795	-3.76728e-05		0.00919409	0.00145381	0.000646458	-0.000320401	-1.65497e-05			-0.000613756	0.00319714	0.00013075	9.89462e-05	1.90987e-05		0.00322363	-0.00372703	0.00294772	0.00131355	0.000231893			-0.0164261	-0.00357482	0.00328916	0.000162981	-0.000267304		0.966075	-0.0427681	0.00930542	0.00585363	-0.00168052
90	0.0223662	0.000978707	0.00132891	0.00163736	-0.000487686		0.018247	-0.0169829	-6.94789e-05	0.00213262	-7.10223e-05			-0.00201898	0.00639765	0.000197029	0.000412575	7.18843e-05		0.0098184	-0.00655282	0.0032924	0.00220877	0.000680324			0.279258	-0.0071757	-0.00450922	-0.000118743	0.000732364		1.04759	-0.132402	0.0050244	0.00893682	-0.00488845
91	-0.0114138	0.00578243	-0.00378738	0.00695588	-2.97832e-05		-0.0256604	-0.00468553	-0.0017858	-0.00032905	-0.00031925			-0.00184867	0.00496164	0.000620416	0.000129966	-2.55825e-05		-0.00489662	-0.00560213	0.00134377	0.000136591	-0.000592518			-0.0242208	-0.000626552	0.00155686	-0.00416934	-0.00188071		0.157218	-0.172566	-0.0258991	-0.0039178	0.00919821
92	0.0436219	0.00655902	-0.000878777	0.000788999	-7.50116e-06		0.0273338	0.0053239	0.000244097	-0.000966173	-8.51417e-05			-0.00247309	0.00547755	0.000529039	0.000187902	-2.4513e-06		-0.0059064	-0.00290985	0.00356395	0.000371555	-3.22125e-05			0.271285	-0.000431045	-0.00403225	-0.000133142	0.000966617		0.29128	-0.128368	0.00752721	-0.0116284	0.00631054
93	0.00697657	0.00178586	0.000626718	0.000789701	-0.000454658		0.030718	0.00405579	0.00013688	-0.0018009	-7.16517e-05			-0.00208046	0.00237816	0.000255012	-1.01256e-06	-2.44164e-05		-0.00240825	0.000294721	0.00488068	0.000212285	0.000107186			-0.00155701	-0.00715259	0.00585078	-0.000199361	-0.00157707		0.892911	-0.044142	0.0159062	0.00343008	0.00133158
94	0.000824311	-0.0193226	0.00267389	-0.00101716	-4.99012e-05		-0.002689	0.00850511	0.00061269	0.000473449	-0.000151093			0.00043153	0.00128157	-0.000695898	-0.000325403	-5.7237e-05		-0.00513935	-0.00494514	-7.93489e-05	4.61962e-05	0.000345218			-0.00333753	0.0116257	0.00216813	-0.00013545	0.00181615		0.506772	0.017002	-0.0533302	-0.0110212	-0.00217699
95	0.0405334	0.00729466	-0.00276072	-0.000559817	-5.32705e-05		0.0334587	0.000408736	-0.000133304	-0.00158752	4.95146e-06			-0.00118343	0.00134999	-0.000285045	-0.000145498	-2.84301e-05		0.0219764	0.000670015	0.00118931	-0.00043413	1.54173e-05			0.186722	-0.00916317	0.00872772	0.000621407	-0.00169566		0.716954	0.00877945	0.0651882	0.00178788	0.0108335
96	-1.04173e-05	-0.0175882	0.00177914	-0.00148971	-8.51054e-05		0.0339557	0.00455627	7.65316e-05	-0.00222478	4.52955e-05			0.000252812	-0.00222884	-0.00110759	-0.000523861	6.23422e-06		-0.00612348	0.00670502	0.00716959	-0.00148904	-0.000195762			-0.0407693	-0.0085218	0.000601548	0.000249306	0.000239377		-0.108477	0.156888	0.0170234	0.00167852	0.00118009
97	0.0524447	0.0109589	-0.00525107	-0.00132356	0.000489456		0.0421169	-0.0137554	-0.00176946	-0.000311346	0.000268659			-0.00904098	-0.00559659	-0.00124746	0.00075933	-0.000226306		0.0430581	0.00291536	-0.00299471	-0.00118647	0.000231342			0.228488	-0.0148832	0.00497963	4.41012e-05	-0.000201429		0.810416	0.00736726	0.0887628	0.0051666	0.0112504
98	0.0522267	0.0113745	-0.00579264	-0.00163535	0.000497972		0.0401083	-0.0128961	-0.00168346	-0.000456527	0.000211181			-0.00769465	-0.00490698	-0.00115479	0.000675521	-0.000221487		0.0423438	0.00244756	-0.00262623	-0.00114584	0.000294158			0.208812	-0.0153767	0.0075408	0.000524176	-0.000899802		0.752715	0.0190689	0.0929555	0.0043081	0.012735
99	0.0394054	0.00916394	-0.00478525	-0.00139595	-4.83604e-05		0.0365784	-0.0110783	-0.00126634	-0.00032225	9.45413e-05			-0.00454175	-0.00357146	-0.000760921	0.000357785	-0.000139733		0.0336103	0.002048	-0.00120617	-0.000931335	0.000108737			0.0492015	-0.0127881	0.0111895	0.000279877	-0.00326411		0.313901	0.045366	0.0675825	-0.00462838	0.0104924
100	0.0309097	0.00260376	-0.00313557	-0.0010968	-0.000299125		0.0323828	-0.00286401	-0.000614355	-0.00100159	-3.56603e-05			-0.00277594	-0.0026666	-0.00075979	0.000206268	-9.16896e-05		0.0260769	-6.39441e-05	-0.000560723	-0.000202487	0.000231469			0.0241676	-0.00971276	0.00891455	0.00043595	-0.00206871		0.603983	0.0350873	0.0570017	-0.00103695	0.0111231
101	-0.0137496	0.0275815	0.00881611	-0.000525568	6.82894e-05		-0.0251383	-0.0164552	0.00429083	0.000241047	1.85479e-05			-0.000693805	0.00238908	0.00146252	4.51912e-06	3.36004e-05		-0.000154271	-0.0074334	0.00195328	0.00139037	-0.000845219			-0.0540151	-0.00466044	-0.0026046	-0.00216761	-0.000387281		-1.06387	-0.263041	0.0613089	-0.00463864	-0.00250273
102	-0.0126066	0.0385648	0.0141597	-0.00026767	0.000583987		-0.0259808	-0.0205499	0.00767772	0.000542703	0.000247194			-0.00189039	0.00169484	0.00141625	-5.56794e-06	5.23133e-05		0.012324	-0.00848931	0.00220903	0.00250893	-0.000831442			-0.0524859	-0.00542604	-0.00218464	-0.0018836	-0.00058678		-0.998213	-0.22604	0.069805	-0.0102737	0.000517825
103	-0.0169454	0.0135929	0.000315577	0.00111758	6.46256e-06		-0.0204229	-0.0162491	0.00567114	0.000346352	5.37672e-05			-0.00285127	0.00267477	0.00126583	7.01092e-05	1.15087e-05		0.00699455	-0.00621879	0.00151052	0.00133543	-0.000793904			-0.051455	-0.00820991	-0.00123089	-0.000156803	0.00111187		-0.508329	-0.103775	0.0172242	-0.0098681	-0.0042235
104	-0.0116269	0.0328802	0.0114792	-0.000353285	0.000243849		-0.023198	-0.017545	0.00585671	0.000349336	9.48364e-05			-0.00396858	0.00235426	0.00195645	-3.85482e-05	3.87694e-05		0.0112986	-0.00830316	0.00210245	0.0022787	-0.000829824			-0.0546682	-0.00789265	-0.00204509	-0.00156651	-9.7406e-05		-0.912069	-0.212375	0.0515542	-0.00749068	-0.000515551
105	-0.0113552	0.0202375	0.00397782	0.000347085	-0.000155263		-0.00682824	-0.00555983	0.00126839	-0.000693547	-0.00015893			-0.00360963	-0.000828301	0.00079153	3.05488e-05	1.61397e-05		0.000711301	-0.00223847	0.000777194	-0.000471562	-0.000310783			-0.0450105	-0.00868101	-0.000170555	-0.000938419	-0.000364135		-0.310735	-0.00293525	0.0640404	-0.00603246	-0.00605978
106	0.0033212	-0.00368697	-0.00144783	-0.0014313	-0.000328426		0.0322681	0.00299748	2.80056e-05	-0.00117008	-7.6799e-05			0.000791156	-0.0023142	-0.00118833	-0.000464689	-2.37212e-05		-0.0103802	0.00723225	0.0059018	-0.00172529	-7.81036e-05			-0.056914	-0.013371	-0.00128112	0.00195231	0.00055428		0.0976404	0.148211	0.0498927	-0.00165343	0.00611024
107	0.0001389	-0.0103242	-0.000351313	-0.00184695	-0.000191578		0.0214778	0.00583803	0.000397916	-0.000945872	-0.000112773			5.40453e-05	-0.00167027	-0.000718996	-0.000244189	-4.48004e-05		-0.00373462	0.00632429	0.00326654	-0.00112639	-8.25134e-05			-0.0556529	-0.0132927	-0.00103969	0.00238832	0.000724356		-0.115053	0.203507	0.023112	0.0009616	0.000342766
108	-0.00368073	-0.0124329	-4.81666e-05	-0.00158811	-7.83631e-05		0.0198647	0.0124979	0.000501436	-0.000718851	-0.000176477			0.00262572	-0.00138803	-0.00138821	-0.000509119	-7.38177e-05		-0.0135738	0.00591577	0.00453007	-0.00165687	8.1645e-05			-0.0383057	-0.000499344	-0.000633213	0.00104323	0.00016788		-0.242453	0.278184	-0.0240318	0.00333092	0.00128812
109	-0.00647229	-0.00742399	-0.00181838	-0.00261199	-6.48276e-05		0.0247036	0.00746939	0.00028504	-0.00118777	-0.000163864			0.00358679	-0.0025538	-0.00124727	-0.000488711	-9.55406e-05		-0.0113047	0.0079908	0.00455839	-0.00147742	-8.77326e-05			-0.0532194	-0.0116702	-0.000924299	0.00278502	0.00043572		-0.314299	0.265938	0.0246999	0.00603632	-0.00365816
110	-0.0121899	-0.00556358	-0.003276	-0.00343552	0.000102437		0.0114811	0.00964998	0.000864151	-0.000633309	-9.25187e-05			0.00571415	-0.0041233	-0.000567319	-0.000243881	-8.8416e-05		-0.00485697	0.00935271	0.00260859	-0.000551526	-0.000355766			-0.0593524	-0.0123098	-0.00191726	0.0039744	0.000755683		-0.521989	0.351922	0.00524603	0.0127278	-0.00350875
111	-0.0103548	0.0282846	0.00964046	7.44071e-06	3.51991e-05		-0.0236696	-0.011873	0.003025	0.000343205	-1.71322e-05			0.000501848	0.00199915	0.00123655	4.54777e-05	1.11085e-05		-0.00519513	-0.0043039	0.00231921	0.000596681	-0.000303491			-0.0389643	0.00355161	-0.00166974	-0.00190357	-0.0011259		-0.881575	-0.243807	-0.00350388	0.0090615	-0.000854209
112	-0.013571	0.00270733	-0.00211976	-0.00215637	-1.69783e-05		0.0123638	0.00504098	0.000845974	-0.000811453	-0.000141539			0.00268841	-0.00402671	-0.000584428	-0.000212241	-7.74684e-05		-0.00663	0.00559692	0.00352883	-0.000927472	-0.000116746			-0.0567956	-0.0132605	-0.00125001	0.00246584	0.000755134		-0.404362	0.250501	0.0119725	0.00850918	-0.00420552
113	-0.00525846	-0.00405453	-0.00226082	-0.00251164	-0.000142254		0.025449	0.00529011	0.00025067	-0.000922432	-0.000143374			0.00298884	-0.00221205	-0.00117345	-0.000439048	-8.14454e-05		-0.010422	0.00756185	0.00577211	-0.00158093	-0.000137145			-0.0585635	-0.0126273	-0.00173898	0.00218025	0.000487132		-0.252286	0.227627	0.0210267	0.00734497	-0.00317731
114	-0.0177014	-0.00888612	-0.00329456	-0.00424171	0.000386292		0.00811069	0.0263886	0.00103412	0.000706285	-0.000414042			0.0124077	-0.00551282	0.000738085	0.00026972	5.29802e-05		-0.0151432	0.00715179	-0.000851055	8.94367e-06	-0.000132097			-0.0384047	0.0045616	-0.00171545	0.00258791	-0.000460806		0.788928	-0.0029676	-0.0053237	-0.00164958	0.000147541
115	0.00635345	-0.00506245	0.00159757	3.42145e-05	-0.000394138		-0.00654751	0.00327965	-0.000636438	-0.000320837	-0.000371528			-0.00238519	0.00203072	0.000211456	-4.53107e-05	-0.000107864		-0.00250396	-0.00790877	0.000607581	0.000435924	-0.000148297			0.019341	0.0169413	0.00418698	-0.00440103	0.00523032		0.979715	-0.0749325	-0.0252476	0.00374947	-0.00804582
116	0.00534509	-0.0243492	0.00570973	0.00234018	4.99258e-05		-0.0143055	0.0167034	-0.000337199	0.00177797	7.69769e-06			-0.00047036	0.00423577	-0.000450164	-6.43335e-05	8.95708e-06		-0.00240554	-0.00798223	-0.000243178	0.000313324	-0.000208652			0.0314716	0.0177495	0.00517184	-0.00477048	0.00642421		-0.0783044	-0.0962974	-0.0367496	-0.0118905	0.00321647
117	0.00502621	-0.0202515	0.0039726	0.00275484	-8.55071e-05		-0.0138055	0.016276	-0.000545563	0.0013003	0.000694595			0.00603399	0.00110349	-0.000446084	-0.000224072	-0.000146633		-0.0182679	0.00932131	-0.00315978	0.00209699	-0.000238791			0.00134807	0.0310836	-0.00190721	0.00255175	-0.00147977		0.00494399	0.0159147	-0.0666009	-0.0111158	0.00303716
118	0.000631205	-0.00190349	0.0022826	0.000498835	-0.000358386		-0.0128146	-0.000878825	0.00090656	-6.51447e-05	0.000129042			0.00271437	0.001148	-0.000977306	-6.88817e-05	3.02557e-05		-0.00976949	-0.00123927	-0.00359381	-0.000281996	0.00117236			-0.0305916	0.0025511	0.000131431	0.000285596	0.00124808		0.401781	-0.0295379	-0.019316	-0.0170237	-0.00106883
119	-0.0127947	-8.12349e-05	-0.00263035	-0.00307662	7.61889e-06		0.000470705	0.00608168	0.00100425	-0.00025069	0.000187703			0.00118914	-0.00220156	-0.000776094	-0.000225202	-6.23193e-05		-0.00766735	-0.000160105	0.000111118	-0.000880436	0.00061548			-0.0305487	-0.0025983	0.00122345	0.000865481	0.00171032		0.395226	0.0478118	-0.00359382	-0.0114792	0.00302196
120	-0.0166819	-0.00025609	-0.00269505	-0.00217847	0.000158058		-0.00191145	0.00989443	-0.000581465	-0.000330617	0.00136311			-0.00467816	-0.000520491	0.000449506	-0.000129207	7.55236e-06		-0.0101549	0.00513045	0.000426728	0.000241989	-0.000245766			-0.0261706	-8.22963e-05	0.00123594	0.00109048	0.000207657		0.957424	-0.0530398	-0.00657305	0.00482825	-0.00356744
121	-0.0141475	-0.00512548	-0.00141035	-0.0029297	0.000120728		-0.0132079	-0.00129217	-0.00096314	-0.000381911	-0.000228839			-0.00367833	0.00219952	8.21608e-05	5.07721e-05	-1.08774e-05		-0.00521888	-0.00769189	-0.000118666	4.32693e-05	-0.000465543			0.010445	0.0176882	0.003442	-0.00530897	0.00779718		0.984552	-0.0760703	-0.0211889	0.00329775	-0.00763136
122	-0.0168057	0.00392016	-0.00463463	-0.000781552	0.000174018		-0.0148203	0.00936152	-0.00141914	-6.25844e-05	0.00176733			0.0027926	0.00390494	-0.00106553	4.52003e-06	0.000105059		-0.0229767	0.0122709	-0.0038028	0.00183126	-0.0014027			-0.0495547	-0.00668035	-0.00135673	0.000701088	-0.000555737		0.0827145	0.027609	-0.0247565	-0.0133293	0.00233483
123	-0.0157019	0.00386822	-0.00466238	-0.000992708	0.000126278		-0.0147548	0.0130087	-0.00152687	0.000132578	0.00229269			0.0101664	-0.00201308	-0.000168357	-0.000124373	-0.000191897		-0.0258812	0.0178308	-0.00429477	0.00268962	-0.00192735			-0.0442027	-0.000216877	-0.00173694	0.00271022	-0.000910869		-0.283815	0.0450826	-0.0327932	-0.00263814	0.000871566
124	-0.017636	0.00267776	-0.00488293	0.00015406	0.000242655		-0.0157055	0.0123836	-0.00150754	0.000207669	0.00204778			0.00774993	-0.000869628	-9.56259e-05	-0.000149048	-0.000170481		-0.0207702	0.0135662	-0.00386318	0.00189921	-0.00152989			-0.043163	-0.000467809	-0.00153599	0.0015159	-0.00117829		-0.137649	0.0926256	-0.0265702	-0.00814354	0.0015834
125	-0.0178488	0.00225221	-0.00427626	0.000583592	0.000239132		-0.0172878	0.0106176	-0.00163601	0.000140785	0.00187928			0.0074244	0.000390095	-0.000437823	-0.000182541	-0.000161331		-0.024907	0.0164608	-0.00414269	0.00254127	-0.00177298			-0.0411442	0.00137008	-0.00154552	0.00234311	-0.00111018		0.107227	0.0466357	-0.0289676	-0.0140191	0.00190731
126	-0.0133945	-0.00728925	-0.000937795	-0.00263977	0.000128356		-0.0141094	0.016664	-0.000388769	0.00151001	-0.000305789			0.00234991	-0.000801913	-0.000989344	-0.000317206	-2.29479e-05		0.0317224	0.00401046	-0.00427073	-0.000416716	-0.000356079			-0.0146733	0.0114288	0.000532762	0.000855818	0.00090408		0.165615	0.12489	-0.0743146	-0.00954803	0.00159846
127	-0.0124326	-0.00522283	-0.00121628	-0.00139476	6.06672e-05		-0.0072486	-0.00277902	9.06367e-05	-0.000556167	2.40505e-06			0.00269719	0.00129998	-0.000892325	-0.000118841	-1.21733e-05		0.0171006	0.0021384	-0.00358353	-0.000263162	-4.39217e-05			-0.0105614	0.00911207	0.00175896	0.000343669	0.00215133		0.0642029	-0.0188221	0.00206276	-0.0154917	-0.00207776
128	-0.0113631	0.00142071	-0.000549312	-0.00010604	-7.33021e-05		-0.0182137	-0.00696478	-0.00103713	-0.000551162	-0.000193604			0.000946929	0.00175143	-0.000882124	-2.98942e-05	2.40731e-05		-0.0136578	-0.0059279	-0.00237229	-0.000897256	0.000908697			-0.0137611	0.00684148	0.00201402	-0.00110853	0.00315133		0.879766	-0.0449008	-0.039626	-0.00241416	-0.00851357
129	-0.0115649	0.00206966	-0.00279778	-0.0026782	-5.38143e-05		0.00382688	-0.00292915	0.000197533	-0.000983002	-1.28421e-06			-0.00341107	-0.0044734	-0.000452856	-3.77688e-05	-1.66362e-05		0.0254041	-0.00290052	-0.000125606	0.00104058	-0.000175761			-0.0335508	-0.00602231	0.00139799	0.00133861	0.00148827		-0.0728668	0.0116322	0.030492	-0.012223	-0.00211549
130	0.0266394	-0.00194145	-0.000367386	0.000283671	-0.000398061		-0.000342043	0.00141488	0.00093678	-4.62284e-06	3.16967e-05			0.00346889	0.00425992	-0.00114089	6.23807e-05	0.000125816		-0.0089841	-0.00284823	-0.00317365	-0.000317703	0.00175742			0.000747103	0.00994203	0.00296992	0.000167437	0.00152895		0.834869	-0.051548	-0.0322008	-0.00517365	-0.00750503
131	0.0510049	0.0104556	-0.00454941	-0.00110927	0.000399612		0.0438551	-0.0129761	-0.00147234	0.000856927	0.000232208			-0.00573524	-0.00412488	-0.00096546	0.000471076	-0.000148911		0.0124098	-0.000788253	0.000501457	-0.000421657	0.00114063			0.222748	-0.0143545	0.00570326	0.000150063	-0.000355523		1.08619	-0.0284997	0.0646673	0.0152483	0.00484258
132	0.0503783	0.0108361	-0.00569498	-0.00173521	0.000399277		0.0460562	-0.0146681	-0.00173954	0.000670961	0.000319172			-0.00645863	-0.00415858	-0.000852256	0.000481574	-0.000144649		0.023449	0.000303702	0.000221557	-0.000643557	0.000643127			0.117662	-0.0121613	0.0122857	0.000642683	-0.00497023		0.892782	0.00774594	0.0818475	0.00776911	0.00910531
133	-0.0112858	0.0132111	0.00100685	-0.00121913	-0.000173418		-0.000415566	0.0154642	-1.27796e-05	0.000222057	0.00094566			0.00554822	-0.00126769	-0.000546213	-0.000266582	-0.000129154		-0.01323	0.0142924	0.000167197	0.000585036	-0.00109822			-0.0419119	-0.00506578	-0.000292209	0.00209082	4.19459e-05		-0.537909	0.0923382	-0.00795147	0.00935704	-0.00349787
134	-0.0093134	0.00664819	-0.000915752	0.00128189	-0.000166399		-0.0225045	-0.00881191	-0.00192996	-0.000635812	-0.000302623			-0.00271177	0.00398904	0.000347718	-1.06472e-05	-7.52218e-05		0.0111315	-0.00679667	0.00102243	0.00138829	6.41974e-05			0.00411288	0.0154967	0.00305848	-0.00450949	0.00688354		0.625866	-0.118464	-0.013084	-0.00640059	0.00336186
135	0.00462785	0.0140848	0.000551912	0.000464924	-0.000451797		-0.0153767	-0.00927866	-0.00113666	-0.000715064	-0.000232322			0.00150507	0.00325078	-0.000921325	-0.000141118	3.99064e-05		-0.00753356	-0.00305089	-0.000745126	-0.000531764	2.90427e-05			-0.0238648	0.00331898	0.00144652	-0.00200037	0.00386681		0.807694	-0.0721468	-0.00823977	-0.00460347	-0.00218717
136	0.0484711	0.00927145	-0.00371552	-0.000717031	0.000263924		0.040899	-0.0121493	-0.00159457	-0.000156507	0.000213126			0.00257802	0.00402633	-0.000952674	8.07345e-05	0.000124823		-0.0102266	-0.00420534	-0.00292777	-0.000699468	0.00187568			0.0261954	0.00657159	0.00598338	0.000397518	-0.0011792		0.979191	-0.0491271	-0.0101072	0.00279091	-0.00698419
137	0.0424553	0.0113521	-0.00178011	-0.000372757	2.59218e-05		0.0389736	-0.0209284	-0.00153954	0.00277374	-4.27045e-05			-0.00800308	-0.00317677	-0.000916203	0.000655806	-0.000171834		0.0229329	-0.00295064	0.000841029	0.000402505	0.000262358			0.301531	-0.00693193	-0.00914016	-8.73438e-05	0.000440468		1.23188	-0.109918	0.0271891	0.0200145	-0.0043905
138	0.0539112	0.0115288	-0.00213548	-0.000387225	0.000520448		0.0471138	-0.0211813	-0.00191426	0.00271742	0.000181789			-0.00659186	-0.00231693	-0.000839641	0.000614949	-0.000125929		0.0174877	-0.000379648	0.00280167	-1.17373e-05	0.000708616			0.302114	-0.0086544	-0.0090296	-0.000116318	0.000396539		1.1987	-0.0687523	0.0505421	0.0199301	0.00128178
139	0.0463046	0.00987981	-0.00499674	-0.00134772	0.000207585		0.0374125	-0.0113971	-0.00147196	-0.000680884	0.000133186			-0.00652484	-0.00426328	-0.00085143	0.000500491	-0.000162825		0.0354023	0.00157154	-0.00156492	-0.000892714	0.000377578			0.0858577	-0.0117058	0.0124803	-0.000377585	-0.00375209		0.794879	0.0114301	0.090773	0.00497914	0.0116646
140	-0.00753951	0.0098492	-0.00152214	-0.00239848	-0.000238073		0.0102373	-0.0109104	-0.00132686	-0.000702811	-0.000202395			-0.00137226	0.00142378	0.000261025	0.000180047	4.04551e-05		0.0164367	-0.000441667	-0.00128753	-0.000231018	0.000186308			-0.0522812	-0.00982518	-0.00124886	-0.000435637	-0.000524412		0.130318	0.0954754	0.0196108	-0.00637916	0.00607686
141	0.0507281	0.0116306	-0.00516378	-0.00139917	0.000415967		0.0438283	-0.0107808	-0.00143209	-0.000224378	0.000311353			-0.00988513	-0.0057695	-0.00134201	0.000832154	-0.000225694		0.0304948	8.77828e-05	5.14396e-05	-0.000541499	0.000624085			0.243378	-0.015108	0.00280013	-0.000178926	0.000164568		1.04277	-0.0129232	0.0776362	0.0143307	0.0072462
142	0.00524975	-0.00776295	0.0019399	0.00310761	-0.000355354		-0.0302415	-0.0069185	-0.00190868	0.000314604	-0.000422872			0.00198111	0.00547669	-0.00106205	3.80644e-05	0.000103661		-0.00961551	-0.00792163	-0.00124004	-0.000187069	0.000950297			0.0063838	0.017443	0.00232594	-0.002459	0.00285934		0.95285	-0.0921026	-0.04351	0.000496263	-0.0104646
143	0.0242999	-0.00586719	0.000174527	0.000554884	-0.000410256		-0.00382073	0.00855581	0.000332172	0.000580975	-0.000126781			0.00320023	0.00534393	-0.00136101	8.87098e-05	0.000155715		-0.011894	-0.00518823	-0.00272035	-0.000569337	0.00199037			0.0148332	0.0112939	0.00410037	0.000341774	6.38007e-05		0.93382	-0.0575882	-0.0382836	-0.000975734	-0.0103636
144	0.0171692	-0.00943617	0.00428248	0.00143999	-0.000446854		-0.0191871	0.00817699	-0.000697115	0.000971803	-0.000180973			0.00352016	0.00740264	-0.00153445	0.00023126	0.000244808		-0.0137143	-0.00512068	-0.00265111	-0.000499882	0.00182057			0.00651267	0.0207046	0.0011808	-8.33104e-05	-0.000221801		0.778522	-0.0615691	-0.0512734	-0.00751399	-0.0079482
145	0.00760602	-0.0298531	0.0067888	0.00226762	0.000263927		-0.0112807	0.0198851	-0.000166017	0.00159918	-0.000365593			0.00462935	0.00100011	-0.000305185	-7.15269e-05	-5.66501e-05		-0.0135024	0.00170033	-0.00428555	0.000511341	0.00126674			0.00912178	0.0361785	-0.00221656	0.0021562	-0.00155916		0.219461	0.085684	-0.0643559	-0.0111049	0.00155389
146	0.00778435	-0.0321265	0.00761124	0.00235612	0.000377848		-0.0147671	0.0190131	-0.000451208	0.00174634	-0.000329061			0.0114925	-0.00390397	0.000658147	0.000259731	3.68996e-05		-0.0151834	0.0072086	-0.00457133	0.00170439	0.00188095			0.0243077	0.0442331	-0.00268683	0.00244528	-0.00205181		0.281169	0.117696	-0.0596456	-0.0102901	0.00108345
147	-0.0121164	-0.0109425	-0.00135479	-0.00101267	0.000171795		0.00344718	0.0232286	0.000909049	0.000832255	-0.000402272			0.0150589	-0.00661731	0.00112537	0.000379371	8.00887e-05		-0.0137619	0.00910472	-0.000995271	0.000356515	0.00028352			-0.0443604	0.00305044	-0.0023827	0.00431916	-0.000161707		-0.431832	0.324596	-0.0493838	0.00718634	0.00347379
148	0.00138684	-0.0203989	0.00310834	-0.000719091	-3.24909e-05		-0.000760645	0.013701	0.000354107	0.000483835	-0.000271969			-0.000784458	0.00302662	0.000604498	-2.81665e-05	-0.000118029		-0.00670368	-0.00459478	0.000469311	0.00073213	-0.000675723			-0.00633109	0.016238	0.000753305	-0.00170038	0.000580963		1.05876	-0.0530768	-0.0169926	0.00788289	-0.00868812
149	-0.0164679	-0.0103727	-0.00327311	-0.00404376	0.000377389		0.00699422	0.0263955	0.00100671	0.000772517	-0.000388179			0.0156997	-0.00740021	0.00121571	0.000418644	0.00011912		-0.0128295	0.0108143	-0.000513501	0.000301462	0.000100235			-0.0553005	-0.00492495	-0.00265309	0.00543269	0.000341943		-0.441406	0.382217	-0.0433366	0.00999286	0.00352798
150	0.0129295	-0.0340797	0.00905507	0.00305684	0.000435304		-0.0141006	0.0210797	-0.000322263	0.00205803	-0.000224795			0.00738321	0.000285726	-0.000459731	-4.72687e-05	1.14121e-05		-0.0139999	0.0070022	-0.00457053	0.00179017	0.00178002			0.0236209	0.0465437	-0.00333575	0.00277805	-0.00218107		0.11611	0.0542089	-0.0783699	-0.0117624	0.00209461
151	0.00756061	-0.0328577	0.00764004	0.002114	0.000416627		-0.00684703	0.0188854	8.06487e-05	0.00123809	-0.00045092			-0.00424171	-0.000684869	-7.12736e-06	0.00015546	-9.65664e-05		0.00912886	-0.000720888	-8.90468e-05	0.00175706	0.000432846			-0.00837041	0.0249724	-0.00166032	0.00187048	-0.000840098		1.09246	-0.0615953	-0.0178453	0.00914587	-0.0100069
152	0.011469	-0.0284936	0.00768253	0.0024622	0.000147215		-0.0121172	0.017704	-7.0678e-05	0.00181687	3.19396e-05			0.00573506	0.00282166	-0.000790589	-4.21066e-05	6.00427e-05		-0.0130809	0.00579797	-0.00217035	0.00192643	0.000966553			0.0303934	0.0416177	-0.00154733	0.00244902	-0.00246534		-0.0547623	0.0403962	-0.0757603	-0.0103037	0.00322431
153	-0.00743147	-0.0140643	0.000502911	0.00130305	4.96124e-05		0.00149894	0.0196204	0.000822273	0.000760363	-0.000345512			0.0143525	-0.00667124	0.00132427	0.000424709	0.000147025		-0.0131464	0.00560228	-0.00155311	0.000610412	0.000663834			-0.0346969	0.00873647	-0.0019746	0.00282262	-0.000674928		-0.439291	0.224385	-0.0415695	0.00425118	0.00205466
154	-0.0148185	-0.00590448	-0.00203802	-0.0023514	0.000168829		-0.00121766	0.0208254	0.000508868	0.000981673	-0.000372876			0.0023985	0.000285558	-0.000910278	-0.000248806	-2.5131e-05		-0.015031	-0.001764	-0.00125467	-0.000788817	0.000841694			-0.0328456	0.00222815	-0.000299422	0.00117902	0.000106166		0.147028	0.126301	-0.0461381	-0.0097654	0.00184626
155	-0.00757406	-0.0109211	-0.000121841	0.000412582	-8.82071e-06		0.00595519	0.0241387	0.00084953	0.000722403	-0.000434749			0.0127523	-0.00544099	0.00104475	0.00034977	0.000100454		-0.0147784	0.0024295	-0.00144624	-0.000210226	0.000639162			-0.0345622	0.0053341	-0.00123798	0.00235873	-0.000294312		-0.217169	0.256413	-0.0449527	-0.000151937	0.00266362
156	0.00283048	-0.0274221	0.00538035	0.000854805	0.000206083		-0.000669157	0.0190325	0.000382531	0.000951781	-0.000360669			0.00311175	0.000587024	-0.00114874	-0.000422576	-7.3862e-05		-0.0171441	-0.00274176	-9.94155e-05	-0.00118099	0.000196388			-0.028422	0.00609156	-0.000411295	0.000482012	0.000157026		0.320883	0.0779998	-0.071428	-0.0105088	0.000274831
157	0.00055709	-0.0205443	0.00391677	-0.000382953	-7.07588e-06		-0.00160324	0.0145328	0.000529142	0.000577762	-0.000281594			0.00349869	-0.000165571	-0.00133856	-0.000453855	-6.4105e-05		-0.0167489	-0.00300186	-0.000796082	-0.00118694	0.00042977			-0.0150203	0.0127011	0.000183127	0.000945536	0.000600079		0.352194	0.0898932	-0.0587012	-0.010947	-0.000395064
158	-0.0124742	-0.00582236	-0.002091	-0.00357432	9.43273e-05		0.025236	0.00620201	0.000229471	-0.00106306	-0.000176109			0.000834358	-0.00208895	-0.00100394	-0.000222125	-7.44587e-05		-0.0133052	-0.00180069	-0.00137428	-0.000983911	0.00069603			-0.0411142	-0.00602613	0.000112289	0.00130119	0.00111221		0.405476	0.0228305	0.0105156	-0.0137723	0.00287791
159	-0.0143355	-0.000821588	-0.00290012	0.00161135	9.06565e-05		-0.0301303	-0.00588921	-0.00188737	-0.000109885	-0.000157725			0.00402745	0.00361939	-0.000945862	-2.33714e-05	2.92308e-05		0.00718352	0.00194897	-0.00390102	-0.000363714	-0.000244179			-0.0170729	0.00921659	0.000747703	0.000344601	0.00135491		-0.158286	-0.00273088	-0.00882223	-0.0120745	-5.78732e-05
160	0.000607142	0.0282175	0.0104389	8.99356e-05	-0.000253644		-0.0247952	-0.0170741	0.00552575	0.000599746	9.82718e-05			0.00013098	0.00216175	0.00135068	3.24053e-05	7.31986e-06		-0.00443909	-0.00404063	0.00247376	0.000688336	-0.000411517			-0.0330898	0.0058054	-0.0011701	-0.00162795	-0.0011907		-0.924835	-0.24988	0.0144724	0.00498904	-0.00108436
161	-0.0108848	0.00847126	-0.000350924	-0.00123881	-0.00015621		0.00575242	-0.00274156	0.00106158	-0.000307075	5.55984e-05			0.00164482	-0.00177606	-0.00114491	-0.000321059	-4.59935e-05		0.038061	0.00407232	-0.00410769	-0.000626581	-0.000186484			-0.0176375	0.0049901	0.00156865	0.000558261	0.00156408		0.0347334	-0.00460824	0.0379116	-0.0161411	-0.00277992
162	0.000183213	-0.0187097	0.00249835	-0.000836863	-5.09077e-05		0.00958705	-0.000925936	0.000540291	0.000172914	1.23856e-05			0.000771819	0.00200925	-0.000358638	-9.80362e-05	-1.77929e-05		0.00141143	-0.00327743	0.00133657	0.00127252	0.000435414			0.0055282	0.0135108	0.00290405	-0.00061246	0.00220133		0.648566	-0.0197944	-0.00897046	-0.0108837	-0.000907571
163	-0.0142963	0.00588883	-0.00456447	0.00753621	8.721e-05		-0.0335894	-0.00807264	-0.00311787	-0.000391025	-0.000207448			-0.00142505	0.00475763	0.000526937	6.93428e-05	-6.15406e-05		-0.0139922	-0.00951459	-0.00351598	-0.00105401	-0.00139018			-0.049768	-0.00123674	-0.00271486	-0.0044735	-0.00243469		-0.0521783	-0.169776	-0.029755	-0.0044508	0.00923263
164	-0.0180972	0.0142687	0.00137539	-0.00156998	6.84215e-05		-0.0205191	-0.0127239	0.00246934	-0.000382509	-7.93442e-05			-0.00222274	0.00236198	0.00107596	-8.64197e-05	9.7608e-06		0.00525428	-0.00846643	0.00126471	0.00170391	-0.000859835			-0.0557272	-0.00586879	-0.00279051	-0.00331019	-0.00131681		-0.716804	-0.216535	-0.0275093	0.00786946	0.000505104
165	-0.0031522	-0.0187441	0.00199396	-0.000400681	3.8963e-05		-0.00208552	0.0210139	0.000388245	0.00099513	-0.000392734			0.000884767	-0.000715654	-0.000831623	-0.000282709	-7.2311e-05		-0.0147789	-0.00105112	5.60451e-05	-0.00107799	0.000766074			-0.0261003	0.00463288	0.000222406	0.000230009	-0.000112995		0.188362	0.137312	-0.0454585	-0.00876511	0.00232684
166	0.0485737	0.00952632	-0.00415438	-0.00105028	0.000280669		0.04182	-0.0157879	-0.00159718	0.0011291	0.00015348			-0.00948905	-0.00536799	-0.00109635	0.000658146	-0.000154917		0.0339614	0.000849534	-0.000775545	-0.000615884	0.000206225			0.263684	-0.0128582	-0.000881821	-0.000152317	0.000576357		1.07848	-0.0474814	0.0404495	0.0129142	0.000799535
167	-0.00235575	-0.0199615	0.00168729	-0.0018321	4.48916e-05		0.0161905	0.0170333	0.000701594	-0.00013141	-0.000316996			-0.0070813	-0.00536021	-0.000427698	-0.000587612	0.000294075		-0.0059404	0.00670503	0.00699942	-0.00152168	-0.000217286			-0.053322	-0.0108581	-0.00107085	0.00108658	0.000897283		-0.0649247	0.167214	0.0361422	0.00462822	0.00299244
168	-0.0148449	-0.00983162	-0.0031844	-0.00407926	0.000302461		0.0140498	0.0184858	0.000663961	-6.43992e-05	-0.000136409			0.00510653	-0.00545414	-0.000238413	-0.000104019	-9.2163e-05		-0.00477574	0.0114479	0.00192431	-0.000604815	-0.000295987			-0.0595558	-0.0105252	-0.0023116	0.00479652	0.000697586		-0.584828	0.398112	-0.005438	0.0165762	-0.00261753
169	0.0536978	0.00847117	-0.00279526	-0.000223711	0.000476327		0.0449934	-0.0181283	-0.00181961	0.00185354	0.000183203			0.00017859	0.000634169	-0.00138106	9.34285e-06	4.47841e-05		0.000175939	-0.00250716	0.000136394	2.97069e-05	0.00204487			0.299636	-0.00390556	-0.00919938	-4.15244e-06	0.000535219		1.12173	-0.0431153	0.0660495	0.0166132	0.00463894
170	0.00411134	-0.0166569	0.0016702	-0.000990829	-0.000157568		0.0148319	-0.000318892	0.000439822	-0.000262182	-0.000141612			0.00400609	-0.00323804	-0.000778008	-0.00030837	-0.000100967		-0.00752384	0.0102734	0.00330561	-0.000733967	-0.000501972			-0.0363512	-0.00205687	3.52398e-05	0.00114212	0.000154703		-0.627884	0.0652864	0.020436	0.00565773	-0.00478191
171	-0.0110858	0.0146388	0.00336892	-0.001214	-0.000193707		-0.0102469	-0.00934857	0.00228536	0.000122856	-1.03604e-05			-0.00329246	0.00115823	0.00108089	-5.51252e-05	1.00038e-05		0.011783	-0.00672067	0.00230261	0.00202773	-0.000445691			-0.0501678	-0.0088087	-0.000900374	-0.000467744	0.000951335		-0.528091	-0.124295	0.0078596	-0.00640013	-0.00337135
172	0.00512143	-0.0162741	0.00410453	0.00174561	-0.000198744		-0.0309509	-0.00430889	-0.002144	0.000215734	-0.000317255			0.00197522	0.00373663	-0.000121594	-0.000125499	-0.000133957		0.00517439	-0.00579739	0.000373246	0.000922237	-0.000190359			-0.00434636	0.0149525	0.00145023	-0.000813836	0.00254811		0.31763	-0.0910898	-0.036413	-0.0143253	0.00167026
173	-0.00323446	-0.0162553	0.00160812	-0.00121082	-3.81488e-05		-4.54093e-05	-0.00133719	0.000696938	-0.000407297	0.000153467			0.00316727	0.00340211	-0.000868516	5.48528e-05	0.000109468		-0.0104882	-0.0011317	0.00065773	-0.000432311	0.000732956			-0.0291114	-0.00409397	0.00157349	0.000142797	5.41972e-05		0.890381	-0.0318432	-0.0253978	-0.00181752	-0.00747759
174	0.050651	0.00667867	0.000468741	0.000707816	0.000257694		0.0296496	-0.0113885	-0.000735697	0.00215331	-6.59024e-05			0.00178062	0.00869044	-0.00133934	0.00047843	0.00030495		-0.00204913	-0.00361627	0.002493	0.00134198	0.00167506			0.291409	-0.00103863	-0.0078734	0.000105306	0.000810423		1.0776	-0.107027	-0.00981025	0.00825505	-0.00837296
175	0.0494969	0.0133064	0.00143613	0.000307705	0.000313827		0.0438792	-0.0224861	-0.00178108	0.0034101	1.14357e-05			-0.00108477	0.00740404	-0.000604342	0.000619592	0.000189525		0.00912679	-0.00531173	0.00380764	0.00194649	0.00121107			0.304481	-0.00536383	-0.0100281	-1.15551e-06	0.000408896		1.2356	-0.10313	0.021591	0.020059	-0.00565409
176	0.03809	0.00520373	-0.00229789	-0.000557147	-0.000145689		0.0386538	-0.0179374	-0.00153738	0.00217481	-1.8358e-06			0.00153795	0.00497606	-0.00107013	0.000252288	0.000142506		-0.00323653	-0.00285639	-0.000235519	-7.90586e-05	0.00193691			0.240101	-0.0101761	0.00266573	-0.000169799	0.000279396		1.11362	-0.067912	0.0318328	0.0137914	-0.00140109
177	0.0544113	0.0112114	-0.00139099	-0.000147913	0.000533408		0.0423668	-0.0184326	-0.00169473	0.00227357	6.63845e-05			-0.000778422	0.00374444	-0.000752078	0.000453114	9.28137e-05		7.78706e-06	-0.00271338	0.000260724	-3.44638e-05	0.00202143			0.302839	-0.00784884	-0.00930105	-9.07471e-05	0.000398945		0.923399	-0.0585651	0.0514674	0.00284212	0.00430191
178	0.00946469	-0.00613512	5.83593e-05	-0.000149545	-0.000387285		-0.00117178	-0.00136507	0.000485627	-0.000355416	8.86073e-05			0.00193596	0.00326444	-0.00100811	7.40646e-05	0.000100833		-0.0109975	-0.00354344	-0.00216927	-0.000649793	0.00159796			-0.00286012	0.00409943	0.00357029	0.000859603	-4.12664e-05		0.727783	-0.016903	-0.0209231	-0.00693635	-0.00300656
179	0.0160146	-0.012349	0.00470022	0.00176167	-0.00040135		-0.0220004	0.00203509	-0.000533749	0.00063669	-0.00014616			0.00331445	0.00773284	-0.00155754	0.000276971	0.0002706		-0.0127037	-0.00526843	-0.00169722	-0.000316455	0.00192783			0.0120143	0.0251372	0.000625763	0.000490283	-0.0017262		0.881985	-0.066167	-0.0425719	-0.00352082	-0.00948555
180	-0.0145218	0.0135128	0.000976382	6.96998e-05	-8.93641e-05		-0.00960833	-0.0057834	-6.55006e-05	-0.000467749	-0.000162902			-0.000800054	0.00114134	0.000905609	0.000187008	4.87414e-05		0.0056999	-0.00370566	0.00221972	0.000630237	-0.000471333			-0.0533143	-0.0105167	-0.00112877	-0.000208478	0.000812388		-0.756196	-0.113735	0.00920031	0.00758503	-0.00213299
181	0.0168835	-0.0271116	0.00791256	0.00324628	-2.41409e-05		-0.0268426	0.00798707	-0.00172554	0.00127758	-0.000367734			0.00366287	0.00668332	-0.00137468	0.000132557	0.000186679		-0.013572	-0.00413196	0.00135142	-0.000305055	0.000468025			0.0661235	0.0304972	0.00322472	-0.000223631	-0.0030468		0.352092	-0.0665292	-0.0744434	-0.0114383	0.000989445
182	-0.0121184	-0.0115572	-0.00103179	-0.00282362	0.00018439		0.00488256	0.0147676	0.000579862	0.000214885	-0.000130889			-0.000197695	-0.000714922	7.5686e-05	-0.000130225	-4.83622e-06		0.00243979	0.00385471	0.000469801	-0.000154993	-0.00016483			-0.0381062	0.00124924	-0.00100982	0.00101725	-0.000330427		-0.294588	0.306768	-0.0485735	0.00319717	0.00321223
183	-0.00183998	-0.0125568	0.00245748	-0.000379163	-0.000152643		0.00818834	0.0191203	0.000763447	0.000554235	-0.000229899			0.0105228	-0.00553966	0.0012605	0.000383321	0.00016094		-0.00330711	0.00787812	-0.00274607	0.00102318	0.00080078			-0.0234327	0.0111848	-0.000760624	0.00193655	-0.000590541		-0.376645	0.318039	-0.039874	0.00537152	0.00261928
184	0.00610033	-0.0164843	0.00440924	0.00127126	-0.000205291		-0.00789828	0.0191058	0.000124398	0.00171476	3.62521e-05			0.00547157	0.00262518	-0.000588731	6.02487e-05	0.000113831		-0.0116117	0.00546332	-0.00265539	0.00191616	0.00119625			0.0181538	0.0435082	-0.00309628	0.00265793	-0.0021258		-0.199629	0.0821249	-0.0719462	-0.00701987	0.00408362
185	-0.0154823	0.0132776	0.00169851	-0.00106818	-7.37021e-05		-0.0047419	-0.00182244	0.000964542	-0.000192543	-0.000144768			0.000762719	-0.00113877	0.00134349	0.000225201	6.82966e-05		-0.00441528	0.00185123	0.00449895	-0.000217316	-0.000129502			-0.0634253	-0.0131015	-0.00260303	0.00027277	0.0002397		-1.00796	-0.156452	0.0536536	0.00296372	0.000779473
186	0.000879572	0.00407473	0.00168682	0.00104292	-0.000401318		-0.0205872	0.00360326	-0.000897093	0.000743679	-0.000148136			0.00426853	0.00340158	-0.000634666	7.82403e-05	0.000136881		-0.00797876	0.00141189	0.00122513	0.0012243	0.00068563			0.0131215	0.0232641	0.00120543	0.000827639	-0.00130906		-0.295907	-0.0621674	-0.0279441	-0.00918442	0.00254513
187	-0.0138832	0.00147838	-0.000980562	-0.00147983	-8.87151e-06		0.0174749	0.00982926	0.000654704	-0.00040646	-0.000237453			0.000605384	-0.000900908	0.00119968	0.000188109	4.93194e-05		-0.00601507	0.00212888	0.00472972	-0.000249961	3.12913e-05			-0.066567	-0.0148663	-0.00289798	0.000865034	0.00041412		-0.431096	0.3079	0.00860202	0.0115424	-0.00495521
188	-0.00910742	7.02108e-05	0.00111179	-0.00046467	-0.000152796		0.00128679	0.0165403	0.000851874	0.00085004	-0.000183947			0.00955954	-0.00487519	0.00144745	0.000417914	0.000178223		-0.00755755	0.00129042	0.00277743	0.00076903	0.000669015			-0.00566633	0.0210853	-0.000523145	0.0012141	-0.0012571		-0.507152	0.31701	-0.0153722	0.00964326	-2.07987e-05
189	-0.0100968	0.00586843	-0.0041805	0.00728962	-6.33609e-05		-0.0301178	-0.0071489	-0.00270427	-0.000354823	-8.42157e-05			-0.00206196	0.00426146	0.000565204	0.000197112	-2.61386e-06		-0.00263679	-0.00815112	-0.000303744	-4.80763e-05	-0.000921968			-0.0358499	-0.00121978	-8.13885e-05	-0.00386403	-0.000881816		-0.205893	-0.172309	-0.036784	0.00014979	0.00641283
190	-0.0162494	0.00395334	-0.00340531	0.00376238	0.000118365		-0.0338507	-0.00651235	-0.00276798	-0.000232011	-0.000134406			-6.47612e-05	0.00464312	0.000444541	-0.000176083	-0.000170469		-0.0178885	-0.0101019	-0.00367938	-0.00130361	-0.00174243			-0.0498649	-5.87628e-05	-0.0029694	-0.00426515	-0.00238846		-0.426358	-0.224762	-0.0441836	0.00580416	0.00516833
191	-0.0143297	-0.00233614	-0.00259116	0.00281926	0.00011482		-0.0347816	-0.00320171	-0.00296362	9.99545e-05	-0.000228428			-0.00194531	0.00502782	0.000750882	-0.000153357	-0.000155703		-0.0155413	-0.0113967	-0.00358096	-0.00116042	-0.00179195			-0.0518991	-0.00137416	-0.00306468	-0.00459253	-0.0023606		-0.841733	-0.32571	-0.070726	0.0268488	0.000543787
192	-0.0119462	-0.00166274	-0.00270009	0.00211455	1.05643e-05		0.000450497	0.00390561	2.71427e-05	-0.000550398	-0.00014871			6.5038e-05	0.00191206	9.18251e-06	-7.84151e-05	-7.21729e-05		-0.0159656	-0.00265892	-0.000946786	-0.00096467	0.000196562			-0.0495023	-0.00713387	-0.0012772	-0.000460928	-0.00046862		0.44756	0.0111481	-0.0116687	-0.007573	0.00529107
193	-0.0160225	0.000778626	-0.00362629	0.00388427	0.000163282		-0.0348133	-0.00536943	-0.00289143	-0.000207372	-0.000140578			-0.000705677	0.00465876	0.000592919	-0.000114547	-0.000158838		-0.0162014	-0.0107143	-0.00407188	-0.00128375	-0.00190341			-0.0507403	-0.00279156	-0.00251216	-0.00338608	-0.00174076		-0.79238	-0.285716	-0.0637516	0.0230989	0.00135866
194	-0.00679759	0.023437	0.00789075	0.00152514	-0.000184937		-0.0370806	-0.00567635	-0.00334272	-3.55032e-06	-0.000236385			-0.00167567	0.00554467	0.00132763	-0.000160983	-0.000157199		-0.00831241	-0.00397479	0.00320147	0.00026937	-0.000262506			-0.0377495	0.00778685	-0.00245942	-0.00339871	-0.00252043		-0.865905	-0.328086	-0.0611773	0.0247103	-0.000130384
195	-0.0136332	0.0154283	0.00299525	0.000150294	-0.000130788		-0.0324069	-0.00760978	-0.00265666	-0.000320479	-0.000156738			-0.0023747	0.00451047	0.00153363	-0.000164865	-0.000125977		-0.00764177	-0.00318918	0.00308853	-3.65394e-05	-0.000511045			-0.0533833	-0.00374874	-0.00276958	-0.00270639	-0.00150576		-0.91229	-0.276437	-0.0286863	0.0187676	-0.00105994
196	-0.0147731	0.00576316	-0.00260206	0.00162999	9.76274e-06		-0.0291899	-0.00710353	-0.0024446	-0.000418739	-0.000145755			-0.0017902	0.00195212	0.000740945	3.21005e-06	-7.12004e-05		-0.0145226	-0.00850444	-0.0028106	-0.000953949	-0.00133042			-0.0625588	-0.0122889	-0.00265204	-0.000250138	-0.000231042		-0.449577	-0.175623	-0.0227127	0.00365308	0.00124236
197	-0.0164903	0.00338708	-0.00496618	0.00589311	0.000188591		-0.0260784	-0.00814672	-0.00181518	-0.000408974	-0.00018904			-0.00012774	0.00433023	0.000665591	-0.000206927	-0.000186432		-0.00664135	-0.00171339	0.00257106	-0.00027383	-0.000837234			-0.0548281	-0.00275306	-0.00336074	-0.00416706	-0.00246208		-0.706129	-0.22061	-0.0462487	0.0146743	0.00165246
198	-0.00903668	0.00211542	-0.00315941	-0.00266919	-0.000117153		0.0245809	-0.00493287	-0.000519597	-0.00114954	-0.000125512			-0.00517727	-0.00387333	0.000180155	-0.000135168	8.22064e-05		0.0271108	0.00207864	-0.000531921	-0.000717419	1.07878e-05			-0.0500443	-0.0118684	-0.000362063	0.000761365	0.000210047		-0.0862915	0.126976	0.0585028	-0.000560754	0.00018076
199	-0.0123991	-0.00430394	-0.00255052	-0.00230586	6.68213e-05		0.0245003	0.00661501	0.000239047	-0.00109021	-0.000139696			-0.00039142	-0.00274954	5.29489e-05	-4.32525e-05	-9.68234e-06		-0.00229509	0.00642924	0.00333119	-0.000706066	-0.000224819			-0.0541763	-0.0124017	-0.000983892	0.00136953	0.000337216		-0.30739	0.206884	0.0339006	0.00842875	-0.00606817
200	-0.0129709	-0.0110037	-0.00159942	-0.00265632	0.000212462		0.0149965	0.00878874	0.000481075	-0.000410605	-0.000120967			0.00187127	0.000344989	-6.78219e-06	-9.32543e-05	-4.82337e-05		-0.00923571	0.00496759	0.0022073	-0.000171953	0.000153936			-0.0375339	6.31049e-05	-0.000634826	0.00101781	-3.99377e-05		-0.212223	0.132857	-0.0198446	-0.00534917	0.00110174
201	-0.0171453	0.00441159	-0.00615164	0.00941785	0.000290418		-0.0354511	-0.00695587	-0.00334546	-0.000451583	-0.00013593			-0.000821244	0.00542858	0.00118571	-0.00023163	-0.000222475		-0.0159477	-0.00493876	-0.00015451	-0.000928679	-0.00104949			-0.0553525	-0.00129934	-0.00384265	-0.00507217	-0.00319141		-0.65008	-0.209143	-0.0572792	0.0144698	0.00335011
202	-0.0165259	0.00271809	-0.00386841	0.00432876	0.00016025		-0.0306321	-0.00524086	-0.00241005	-0.000155397	-4.09708e-05			0.000707325	0.00441816	0.000338531	-0.000150236	-0.000151557		-0.0177899	-0.00936509	-0.00362176	-0.00123643	-0.00171893			-0.0488599	-0.000125436	-0.00276603	-0.00413835	-0.00232609		-0.736556	-0.241126	-0.0507634	0.017028	0.00164105
203	-0.010428	0.00340212	-0.0031153	-0.00161451	-9.79022e-05		0.0264056	-0.00486389	-0.000577881	-0.000836602	-0.000115354			-0.00183903	-0.00280259	0.000257128	1.38671e-05	1.87074e-05		0.0141977	0.00171002	0.00178682	-0.000662127	-0.000142736			-0.0489296	-0.0104309	-0.000498219	0.000157628	-0.000320745		-0.216735	0.136803	0.0394248	0.00563085	-0.00462285
204	-0.0153156	0.0023394	-0.00314513	0.00242045	8.86913e-05		-0.0303934	-0.00390596	-0.00228444	-3.2256e-05	-4.66406e-05			-0.000875041	0.00321404	0.000200829	-0.000187778	-0.00012621		-0.0166959	-0.010443	-0.00390153	-0.00133107	-0.00163448			-0.0514955	-0.00229649	-0.00278034	-0.00389554	-0.00209174		-0.722953	-0.259845	-0.0513976	0.0174778	0.00145916
205	-0.00977244	0.00265447	-0.00427411	0.00550747	-5.58385e-05		-0.013646	-0.00539567	-0.00100269	-0.000744739	-0.000241798			-0.00103998	0.000662674	0.000572274	-2.06583e-05	-3.54228e-05		-0.0141363	-0.00548135	-0.00246659	-0.00113896	0.00024794			-0.0494223	-0.00202347	-0.00246538	-0.00352242	-0.00204929		-0.167585	-0.0691411	-0.00801675	-0.00436278	0.00102992
206	-0.013545	0.00306089	-0.00472055	0.00764497	9.32938e-05		-0.035094	-0.0051834	-0.00315566	-7.93864e-05	-0.000238235			-0.000691444	0.00489513	0.00052439	-0.00013707	-0.000136995		-0.0184249	-0.0064355	-0.00213964	-0.00118561	-0.000535657			-0.038952	0.00528043	-0.00213191	-0.00412574	-0.00242257		-0.00718295	-0.175768	-0.0583409	-0.00500854	0.0107404
207	-0.0142464	0.00372607	-0.0040365	0.00415006	5.38975e-05		-0.00164223	-0.00156405	-0.00024473	-0.000813975	-8.13346e-05			-0.000468591	0.00184421	9.52907e-05	2.53133e-05	-2.80624e-05		-0.0134606	-0.00567339	-0.00283077	-0.000971905	-0.00044334			-0.0559108	-0.0114379	-0.00155181	0.000433177	-0.000143008		-0.38192	-0.0240492	-0.00262535	0.00254409	-0.00292233
208	-0.00635745	-0.0115273	-9.42313e-06	9.10813e-05	-3.17754e-05		0.0103462	0.0132719	0.000513858	-0.000153585	-0.00029165			-0.000112706	0.00183487	0.000246485	-9.59649e-05	-7.48271e-05		-0.00932107	0.0013472	0.00266812	-0.000504168	6.31356e-05			-0.0533324	-0.00888312	-0.00154254	0.000338411	0.000152309		-0.132378	0.120843	-0.00458481	-0.00233402	0.0011156
209	-0.0117082	0.00909452	-0.0024683	0.00697743	-7.71532e-05		-0.0342988	-0.00758743	-0.00299667	-0.000246963	-0.000254845			-0.00310638	0.00422675	0.000888456	-3.09545e-06	-6.63958e-05		-0.00920827	-0.0099915	-0.0019836	-0.000572146	-0.00125958			-0.0344674	0.0062348	-0.00149595	-0.00418057	-0.00170441		0.00790799	-0.188789	-0.0312287	-0.00281078	0.0124862
210	-0.0131987	0.00692062	-0.00415802	0.00612168	1.45769e-05		-0.0221583	-0.00888348	-0.00241843	-0.000424548	-0.000141484			-0.00501321	0.000103933	0.00103516	-0.000110329	5.96236e-05		-0.000445731	-0.00466147	0.000420783	-0.000391742	-0.000800517			-0.0534013	-0.00813944	-0.00187651	-0.00200151	-0.00131755		-0.250579	-0.0655856	0.000917375	0.00730034	-0.00153829
211	-0.00053959	-0.0176507	0.00113162	-0.00173192	-6.06032e-05		0.0311664	0.00714587	0.000230544	-0.00182584	-4.43704e-05			-0.00814731	-0.00573697	-0.000223509	-0.000534206	0.000331461		-0.00382335	0.0069486	0.00753798	-0.0014196	-0.000256843			-0.0563872	-0.0117458	-0.00149324	0.00102347	0.0006271		-0.0855994	0.156163	0.0490697	0.00606854	0.0018001
212	-0.0176365	0.0119771	0.000645704	-0.00200096	7.65759e-05		-0.0196451	-0.0129613	0.00288601	-0.000352917	-6.40995e-05			-0.00460604	0.000683331	0.00127847	-0.000131769	4.17165e-05		0.00820581	-0.00831146	0.0019539	0.00201632	-0.000855025			-0.0534999	-0.00803337	-0.00179335	-0.00173084	4.17385e-05		-0.711482	-0.20462	-0.0226951	0.00709489	7.82765e-05
213	-0.0135801	0.000105018	-0.00241756	-0.00132807	2.38963e-05		0.0214368	-5.75987e-05	0.000249921	-0.00135684	-7.32859e-05			-0.00631552	-0.00332208	0.000590056	-0.000226429	0.000144098		0.00250406	0.0022603	0.00432475	-0.000739475	-0.000410811			-0.0560308	-0.0121295	-0.00138865	0.00047905	0.000295128		-0.363132	0.0984614	0.0399609	0.0064537	-0.00820355
214	-0.015479	0.00255343	-0.0047219	0.00744407	0.000173927		-0.033653	-0.0048452	-0.00280139	-0.000220059	-0.000135253			0.001409	0.00415189	0.000319015	-0.000134941	-0.000163828		-0.0170748	-0.00686631	-0.00313462	-0.000716012	-0.00159122			-0.0481535	0.000705841	-0.0028361	-0.00450675	-0.00264748		-0.585974	-0.209753	-0.051786	0.0107966	0.00357203
215	-0.0170661	0.00483152	-0.00593442	0.00920642	0.000270922		-0.0334064	-0.00527442	-0.00319849	-0.000654654	-0.000102279			0.00082626	0.00435967	0.000713079	-0.000202	-0.000208467		-0.0180702	-0.00376909	-0.00138964	-0.000693827	-0.00108487			-0.0566076	-0.00370653	-0.00355129	-0.00415651	-0.00284411		-0.462765	-0.173671	-0.0533315	0.00884306	0.00409033
216	-0.0162217	0.00583733	-0.00513339	0.00687762	0.0001604		-0.0212186	-0.0086745	-0.00220709	-0.000639616	-7.47468e-05			-0.00195508	0.00345031	0.00129247	-0.000148827	-0.000117661		-0.0100126	-0.00296655	0.00133502	-0.000713209	-0.000964115			-0.0543871	-0.00443091	-0.00292392	-0.00377826	-0.00233297		-0.607979	-0.124814	-0.0291704	0.0112463	0.000740581
217	-0.0162739	0.00613833	-0.0055862	0.0091163	0.000210502		-0.0305934	-0.00626524	-0.00265029	-0.000750102	-0.000275541			-0.00152944	0.004708	0.00125935	-0.000218595	-0.000189198		-0.0143153	-0.00402826	0.000830318	-0.000641195	-0.000904338			-0.0577413	-0.00362532	-0.00380514	-0.00418659	-0.00298085		-0.526017	-0.151709	-0.0459933	0.0109576	0.00250792
218	-0.01228	0.00255501	-0.00473861	0.00803279	5.5322e-05		-0.0322194	-0.00748397	-0.00277076	-0.000397822	-0.000185078			-0.00136066	0.00561626	0.00105459	-0.000182308	-0.000189543		-0.0108145	-0.00420033	0.00151227	-0.000514676	-0.000984017			-0.0481515	0.00251669	-0.00325568	-0.00474907	-0.00308918		-0.534477	-0.218455	-0.0632408	0.01095	0.00538962
219	-0.0151584	-0.0019744	-0.00233242	-0.00286751	0.000110804		0.010439	0.0146289	0.000837322	6.16912e-05	-0.000238656			-0.00746051	-0.00506794	-0.000133623	-0.000413233	0.000242582		0.00178141	0.00262346	0.00439557	-0.000544739	-0.000283638			-0.0456081	-0.0091664	1.80146e-06	0.00026118	0.00128215		-0.134885	0.176835	0.0319527	0.00500215	-0.000446527
220	-0.0127594	-0.00620502	-0.00150743	-0.00306262	9.83047e-05		0.00256887	0.00921389	0.000566763	0.000266923	0.000124199			-0.0047697	-0.00265358	-1.85471e-06	-0.000313741	0.00011019		0.0183881	-0.00319774	-0.000431122	0.00105523	-0.000219333			-0.00225415	0.0059341	0.00337238	0.000200117	0.000946227		-0.336751	0.0274973	0.02872	-0.0123627	-0.00207528
221	0.0107064	0.00917959	-0.000300867	-0.000498264	-0.000488874		0.0206847	-0.000646798	0.000329939	-0.00101097	-0.00025402			-0.00815166	-0.00551803	-0.000158518	-0.000379521	0.000256823		0.0401386	0.00375844	-0.00424185	-0.00079078	-0.000141396			-0.032084	-0.0064588	0.00158597	-0.00044614	0.00050634		-0.629672	-0.0357401	0.0888834	-0.0129915	-0.0118575
222	0.000196842	-0.00810978	0.00254743	-0.000592653	-0.000270397		0.00676448	0.000680003	0.000782319	-0.000105834	0.000127118			-0.00633444	-0.00497314	-0.00042638	-0.000565458	0.000255688		0.0295516	0.00370392	-0.00491855	-0.000721252	-0.000384468			0.011955	0.0175284	0.0024861	0.000429012	3.99086e-05		-0.645925	-0.0463687	0.089551	-0.0152325	-0.0114215
223	-0.013707	0.0221321	0.00513925	-0.000283549	-8.29223e-05		-0.0146578	-0.0100683	0.00269896	-0.000135557	-6.29808e-05			-0.00595012	-0.00205603	0.00102677	-0.000174805	0.000113976		0.0255066	-0.000149956	-0.000667344	-0.000414457	-0.000244243			-0.0516529	-0.0099648	-0.000973337	-0.000564977	0.000586868		-0.940884	-0.134367	0.0648309	-0.00356316	0.000524955
224	-0.00703765	0.0148918	0.0044291	-0.00103578	-0.00028357		-0.00518684	-0.00951299	0.00139129	0.000272756	4.01956e-05			-0.00251443	0.00153202	0.000894564	2.05728e-06	-6.26919e-06		0.0122062	-0.0071246	0.00227505	0.00207528	-0.000584569			-0.0441589	-0.00788281	-3.60436e-05	-0.00057816	0.000814986		-0.521519	-0.153276	0.00414855	-0.00575699	-0.00287278
225	-0.00570822	-0.00676215	0.00158227	-0.00183487	-0.000152774		0.00666107	0.00444449	0.000857813	-0.000128279	6.07123e-05			-0.0061049	-0.00443601	-7.997e-05	-0.00051605	0.000218516		0.0351324	0.00530985	-0.00539121	-0.000703521	-0.000409739			-0.0137259	0.011245	0.00068247	0.000374257	0.000253492		-0.176375	0.00348979	0.0294238	-0.0185823	-0.00255786
226	-0.00993994	0.000775164	-0.00181774	-0.00282285	-9.28018e-05		0.0109687	-0.00647281	0.000390497	-0.0006482	-4.80806e-05			-0.00521464	-0.00403535	0.000116993	-7.08292e-05	6.56523e-05		0.0325233	0.00585072	-0.00434851	-0.000600006	-0.000305644			-0.0286533	-0.00226232	0.00138974	0.000820182	0.00142192		-0.648962	-0.0138503	0.0713397	-0.0115911	-0.00917058
227	-0.0119149	0.0369232	0.0136822	-0.000490856	0.000478887		-0.0221959	-0.0182396	0.00689206	0.000507137	0.000152618			-0.00523357	0.00205212	0.00235974	-0.000115011	6.69795e-05		0.0152963	-0.00799321	0.00234485	0.00251178	-0.000663234			-0.0536886	-0.00818147	-0.00169933	-0.00130805	0.000894303		-1.15272	-0.234206	0.0941869	-0.00746207	-0.00143098
228	-0.0095155	0.00256111	-0.00231801	-0.00297447	-0.000121998		0.0124619	-0.00362618	0.000129015	-0.000996505	-0.000107608			-0.00580683	-0.00422756	-0.000114642	-3.04653e-05	4.59836e-05		0.0371557	0.00296683	-0.00285838	-0.000709559	-2.60182e-05			-0.0352273	-0.00799195	0.00146648	0.000892948	0.000995054		-0.229461	0.0283093	0.0697153	-0.0106062	-0.00428292
229	-0.00954549	-0.00496395	-0.00153431	-0.00276579	-2.11371e-05		0.00476802	-0.00345684	0.000436543	-0.000779194	8.61716e-05			-0.00640661	-0.00398745	-0.00015834	2.91398e-05	2.7615e-05		0.0338593	0.00333867	-0.00377373	-0.000648086	-0.00012388			-0.0256503	-0.0017271	0.00176766	0.000779261	0.00162856		-0.235592	-0.00247925	0.0529283	-0.0146152	-0.00284602
230	-0.00602228	0.0110648	-6.06876e-05	-0.00126566	-0.000280717		0.0175924	-0.0032146	0.000293969	-0.000947666	-0.000101938			-0.00766171	-0.00515675	-0.000116962	-0.000153568	0.000144088		0.0416301	0.00427068	-0.0043	-0.000870278	-0.000108306			-0.0312373	-0.00524033	0.00152591	-0.000173184	0.000935282		-0.747724	-0.0636678	0.0925419	-0.0131431	-0.00899236
231	-0.00752613	-0.00371275	-0.00154104	-0.00257773	-9.75848e-05		0.0101533	-0.00372578	0.000480223	-0.000980514	-3.63639e-05			-0.00601744	-0.00456453	-0.000122782	-7.68543e-05	6.8392e-05		0.0339107	0.0042892	-0.00383272	-0.000555459	-0.00022321			-0.0251156	-0.00365865	0.00219685	0.0007946	0.0012023		-0.393481	0.029093	0.0629072	-0.0118909	-0.00307447
232	-0.00843194	-0.00049793	0.000582542	-0.00245057	-0.000153194		0.00834865	-0.00116696	0.000815578	-0.000467389	5.54269e-05			-0.0068702	-0.00424714	0.000137334	-0.000359848	0.000190819		0.0364739	0.00529269	-0.00503234	-0.000653692	-0.000347294			-0.0262215	0.00201312	0.00084334	5.28467e-05	0.000920451		-0.551699	-0.0538042	0.0716969	-0.0177151	-0.00870376
233	-0.0115763	0.034475	0.0123591	-0.000509016	0.000326053		-0.0188967	-0.0161018	0.00556461	0.00033506	6.72992e-05			-0.00537698	0.00122838	0.0018943	-0.000101965	6.39461e-05		0.0190084	-0.00681947	0.00173869	0.00216946	-0.000572313			-0.0491324	-0.00654736	-0.00113797	-0.00156415	0.00108305		-1.12689	-0.218323	0.0827493	-0.00367635	-0.000865674
234	-0.0112609	0.0212637	0.00588364	-0.00055188	-0.000138617		-0.0157492	-0.00558761	0.00170034	8.33813e-05	-3.40536e-05			-0.00137191	0.000592845	0.0010004	-1.57734e-05	6.0978e-05		-0.00111802	3.22067e-05	0.00389988	-0.000228817	-0.00030416			-0.0462367	-0.00627977	-0.000605302	-0.000806256	0.00161698		-0.479831	-0.0596417	-0.00294268	-0.00542544	-0.00104881
235	0.00126309	0.0096309	0.00515994	0.00110877	-0.00046697		-0.0284571	-0.00683225	-0.000741605	-8.28277e-05	-7.58349e-05			0.00270029	0.00405207	-0.000721784	6.11997e-05	0.00011611		-0.0115212	-0.00310802	0.00101145	-0.000546296	-1.70766e-05			-0.0276718	0.00569468	-0.000150476	-0.000854464	0.000432062		-0.0468848	-0.0460714	-0.0300583	-0.0130703	0.0020305
236	-0.0138648	-0.00562456	-0.00402152	-0.00397482	0.000180322		0.0201553	0.00937565	0.000409995	-0.00083128	-0.000134942			0.00732997	-0.00538897	-8.76055e-05	-8.97381e-05	-9.35026e-05		-0.00104546	0.0124722	0.000751148	-0.000410772	-0.000407088			-0.0550153	-0.00763545	-0.00204533	0.00470735	0.000441115		-0.598442	0.341329	0.0142429	0.0146161	-0.00540072
237	-0.0156695	-0.00542624	-0.0022667	-0.0020581	0.000193403		-0.0041901	0.00222311	0.000762007	-0.000341561	0.000535341			0.00462449	-0.00531439	-5.93117e-05	-5.89386e-05	-5.82062e-05		0.0148951	0.00902333	-0.00239695	-0.000328606	-0.000390384			-0.0501413	-0.00844546	-0.000938174	0.00318885	0.00127328		-0.606984	0.259599	0.00828519	0.00749475	-0.00340958
238	-0.0173929	0.00830138	-0.000972812	-0.00233085	5.84833e-05		-0.00387518	-0.00639298	0.000924212	-0.000876234	-8.88603e-05			-0.00357326	-0.0037994	0.000580789	-2.63783e-05	5.88668e-05		0.0129927	0.00125806	0.00131258	-0.000499427	-0.000113603			-0.0562073	-0.013352	-0.00111741	0.00167417	0.000843612		-0.924415	-0.0331731	0.0468194	0.00401305	-8.02226e-05
239	-0.0166269	0.0114355	0.000626951	-0.00195286	-7.17313e-06		-0.0148283	-0.00781891	0.000439886	-0.000597102	-9.12747e-05			-0.00515416	-0.00111513	0.000634338	-7.29022e-05	3.38163e-05		0.0134088	-0.00715227	0.00214182	0.00220641	-0.000659349			-0.0504888	-0.00993369	-0.000695404	0.000474909	0.00130455		-0.79256	-0.130678	0.0185771	0.00276916	-0.00160947
240	-0.0170805	-0.00852998	-0.00367595	-0.00440121	0.000365317		0.010963	0.0202092	0.000709539	0.000126004	-6.21362e-05			0.00383184	-0.00461162	-0.000507429	-0.000203652	-0.000110746		-0.0110842	0.00776354	0.00575615	-0.0016922	-5.85533e-05			-0.0561117	-0.0120315	-0.0013596	0.00219506	0.000888206		-0.369986	0.351916	-0.0223323	0.00723459	0.000960926
241	-0.015823	-0.000600032	-0.000350827	-0.00324023	8.5706e-05		-0.0101756	0.00572451	-0.000217216	-0.000317744	0.000987611			3.69241e-05	-0.00462503	-0.000137465	-0.000175296	-1.58197e-06		0.0211752	0.00904976	-0.00404413	-0.000337674	-0.000557877			-0.0586386	-0.0106802	-0.00212065	0.000705357	0.0007857		-0.419042	0.199577	-0.00802134	-0.000553712	-0.000277456
242	-0.0170898	-0.00260828	-0.00134449	-0.00350531	0.000184731		-0.0076694	0.00274948	0.00120042	-0.000209595	0.000552474			0.00118476	-0.00540091	0.000496163	4.54897e-05	2.43226e-05		0.0235552	0.00744911	-0.00360938	-0.000502327	-0.000434975			-0.0388426	-0.00427376	0.000202231	0.0021296	0.00177722		-0.542584	0.167401	0.0111899	-0.00134574	-0.00252625
243	0.00383337	-0.0185028	0.00301183	0.000206745	-0.000109378		-0.00132563	0.0175227	0.000506969	0.00113043	-0.000122778			0.000124939	-0.00276489	-0.000104841	4.26667e-05	1.98065e-06		-0.00307555	-0.00203826	-0.000605768	-0.000345363	0.000480286			-0.0157653	0.00656185	0.00160394	0.000257059	0.00233061		0.48398	0.0327741	-0.0252623	-0.0132792	-0.000361861
244	-0.0142576	0.0142866	0.0027601	-0.00138427	-0.000108389		-0.0172995	-0.00909252	0.00118532	-0.000348005	-0.000106296			-0.00381888	0.000199906	0.000636042	-6.64419e-05	3.03427e-05		0.0115666	-0.00728729	0.00210493	0.00212485	-0.000449357			-0.0485025	-0.00834198	-0.000629597	-0.000218457	0.0014852		-0.584241	-0.116686	0.00610337	-0.00430508	-0.00285064
245	-0.0175156	0.0135984	0.00131758	-0.00190347	-6.34496e-06		-0.0101871	-0.00523902	0.00237597	-0.000126009	6.08507e-05			0.00296173	-0.00480969	0.00135375	0.000246538	9.89784e-05		-0.00533631	0.00451367	0.00529418	-0.000883597	-0.000163496			-0.0657379	-0.0148379	-0.00269505	0.001214	0.000758546		-0.561813	0.216768	0.0178261	0.00551875	-0.00466622
246	-0.0174882	0.0121456	0.000593386	-0.00211356	-9.54758e-06		-0.00826584	-0.00723183	0.00155781	-0.000569001	-5.1038e-05			-0.00139338	-0.00381762	0.00107063	5.3828e-05	7.41252e-05		0.00190665	0.00367209	0.00339828	-0.00060679	-0.000188489			-0.0604453	-0.0134728	-0.00189007	0.00123999	0.000901275		-0.958576	-0.0691076	0.0668533	-0.00271988	0.000897546
247	-0.0127276	0.000111278	-0.0027244	-0.00402607	2.58801e-06		0.0188907	0.010802	0.000764979	-0.000730768	-0.000185445			0.00162015	-0.00525595	0.000792695	0.000141006	5.31005e-05		-0.0032954	0.00733362	0.00451888	-0.00124817	-0.000218594			-0.0566759	-0.0126486	-0.0013298	0.00206569	0.00102278		-0.308536	0.296457	-0.00412899	0.00508951	-0.000787009
248	-0.014139	0.00377212	-0.00185407	-0.00360481	-2.41154e-05		0.0214918	0.0112538	0.000649288	-0.00063302	-0.000188839			0.00295669	-0.00563731	0.00128535	0.000256768	0.00010657		-0.00404593	0.00764747	0.0061388	-0.00140999	-0.000273202			-0.0651869	-0.0150322	-0.00254426	0.0018364	0.000764942		-0.491276	0.32731	0.0202395	0.0135752	-0.00701756
249	-0.0109515	0.0035963	-0.00275766	-0.00375042	-9.68646e-05		0.0216683	0.00951387	0.000654249	-0.000970396	-0.000179338			0.00268345	-0.00583891	0.00119346	0.000234498	9.91389e-05		0.0010925	0.00626039	0.00405848	-0.0011231	-0.000232741			-0.0633391	-0.0155023	-0.00206668	0.00257736	0.000992353		-0.577739	0.31011	0.0234364	0.0132125	-0.00660832
250	-0.0163637	-0.00381205	-0.00329043	-0.0032773	0.000214384		0.00123068	0.00652027	0.000360424	-0.000431918	0.00070482			0.00423962	-0.0051879	-0.000363628	-0.000168334	-9.86375e-05		0.00150335	0.0120082	0.000145433	-0.000409794	-0.000526522			-0.0581991	-0.0105138	-0.00205646	0.00403437	0.000722674		-0.556149	0.333317	-0.000195799	0.012448	-0.00285441
251	0.0281262	0.00657926	-0.00425649	-0.000759972	-0.000330051		0.0354326	0.000384599	-0.000237445	-0.00148857	4.7047e-05			-0.00845382	-0.00552455	-0.000380783	-0.000318836	0.000251459		0.00628166	0.00530769	0.00536644	-0.00111029	-0.000233698			0.00119809	-0.0115213	0.00686491	-0.000344585	-0.00219553		0.497386	0.0573599	0.087771	0.000912449	0.0156854
252	0.018765	0.00232528	-0.00229096	-0.000975895	-0.000442959		0.0324927	-0.000912485	-0.000283756	-0.00160873	-1.15448e-05			-0.00754969	-0.00416686	-7.34237e-05	-0.000376417	0.000236413		0.00918697	0.0035281	0.00475466	-0.000838374	-9.45466e-05			-0.00206055	-0.00947592	0.00614631	-0.000192058	-0.00154329		0.590073	0.0377978	0.0738454	0.0012853	0.0142433
253	0.00588665	-0.00642551	-0.00152654	-0.00210872	-0.000329587		0.0356525	0.00227541	-0.000127892	-0.00172613	6.63511e-05			-0.00614611	-0.00471722	-0.000281266	-0.000326903	0.000179831		0.00899294	0.00423465	0.00466755	-0.000987549	-0.000127331			-0.0302897	-0.00903487	0.00238173	0.000814762	0.000178605		0.652261	0.0317706	0.0443804	-0.00200395	0.00794859
254	0.00131245	-0.00802729	0.000742656	-0.000511708	-0.000277554		0.0273942	0.00529389	0.00023215	-0.00132133	-8.97541e-05			-0.00231629	0.00227021	0.000417433	5.70376e-05	2.04825e-05		-0.00179559	0.00262711	0.00637361	-0.000308233	3.11305e-05			-0.0114439	-0.00863046	0.004887	-0.000112546	-0.000830434		0.894986	-0.0273335	0.0141915	0.00300583	0.000562191
255	0.0447406	0.00609132	2.27863e-05	0.00061642	2.31726e-05		0.0179424	-0.0129074	-0.000237053	0.00161582	-4.43089e-05			-0.00294587	0.00530574	0.000407561	0.000331636	4.3216e-05		0.0121174	-0.00657166	0.00335357	0.00220158	0.000402628			0.259846	-0.00801664	-0.000831836	-0.000264841	0.000684367		1.09113	-0.120106	0.00899985	0.0110762	-0.00532462
256	0.0522562	0.0111865	-0.000593266	7.01697e-05	0.00041822		0.0261802	-0.017746	-0.00158873	0.00172979	-0.000153215			-0.00592485	0.0011272	0.000110037	0.000285555	6.12504e-06		0.0183676	-0.00557654	0.00109878	0.000970367	-2.3553e-05			0.295511	-0.00524036	-0.00810593	-1.93815e-05	0.000630991		1.19464	-0.11244	0.0115667	0.0167157	-0.00697109
257	0.0262603	0.00130628	-1.4663e-05	2.35993e-05	-0.000413113		0.0356331	0.0029302	2.21677e-05	-0.002163	8.65748e-05			-0.00266007	0.00374751	0.000433708	-2.6319e-05	7.11823e-06		0.00105499	-0.000660862	0.00488726	0.000610254	0.000318299			0.172097	-0.00361657	0.00923844	-0.000137498	-0.00244033		0.703962	-0.0749747	0.0307938	-0.00288108	0.00748181
258	0.0513985	0.0106185	-0.00505394	-0.00136919	0.000430515		0.0432669	-0.0137599	-0.00165034	0.00012854	0.000269449			-0.00908184	-0.00564282	-0.000949854	0.000385824	-3.65827e-05		0.0341451	0.00218091	-0.000568709	-0.00100315	0.000193491			0.199142	-0.0147799	0.00849796	0.000633733	-0.00132297		0.994941	-0.0142039	0.0778489	0.012102	0.00764138
259	0.00208382	-0.0207194	0.00373741	-0.000127071	-2.82353e-05		-0.00158158	0.00168386	0.000669112	0.000164189	7.21581e-05			-0.00105084	0.00326941	0.000190212	-0.000172756	-6.76134e-05		0.00582663	-0.00556227	0.000438192	0.00139178	0.000414291			0.0542517	0.0128567	0.0069295	-0.00158766	0.000244464		-0.215096	-0.106616	0.0164779	-0.017589	-0.00218976
260	-0.000454784	-0.0213246	0.00247927	-0.00144977	3.31238e-05		0.0311383	0.00478634	5.60946e-05	-0.00204148	-1.72834e-05			-0.00751077	-0.00539525	-0.000278072	-0.00054184	0.000300049		-0.00303698	0.00589305	0.00703456	-0.00116446	-0.000210445			-0.0357616	-0.00641267	0.00109674	0.000366157	0.000961338		0.157324	0.0985061	0.0333538	-0.0043801	0.00751359
261	0.000375074	-0.0197873	0.00191905	-0.00163485	-3.04413e-05		0.0339132	0.00378041	1.94272e-05	-0.00217997	4.61091e-05			-0.00719149	-0.00548994	-0.000361532	-0.000550491	0.000296797		0.00020308	0.00569631	0.00683151	-0.00115895	-0.000214505			-0.0382044	-0.00779895	0.0010002	0.000122572	0.00102123		0.160663	0.113007	0.0447627	-0.00167238	0.00918634
262	0.000346389	-0.0162799	0.000665107	-0.00186577	-0.000105137		0.0345373	0.00339857	-3.40519e-05	-0.00181029	4.01472e-05			-0.0069163	-0.00498719	-0.000292305	-0.000461661	0.000248741		-0.00174008	0.00755624	0.00614682	-0.00121693	-0.000305098			-0.0578831	-0.0111029	-0.0019803	0.000796638	-6.05907e-05		-0.192929	0.187263	0.0518863	0.0103296	-0.00468601
263	0.0480146	0.0113989	-0.00588261	-0.00187295	0.000306408		0.0401328	-0.0142571	-0.00185968	-0.000252338	0.00020345			-0.00995455	-0.00597501	-0.00133424	0.000811498	-0.000218915		0.0406106	0.00252892	-0.00275994	-0.00115235	0.000319062			0.22827	-0.0156904	0.00512743	3.143e-05	-0.000245903		1.05952	-0.0174343	0.0833038	0.0154706	0.00793346
264	0.0116618	0.00649032	-0.00439542	-0.00216728	-0.000446822		0.0196124	-0.00867494	-0.0012742	-0.000876756	-0.000165526			-0.00825048	-0.0045709	-0.000566041	0.000247923	-9.60132e-06		0.0413251	0.0028486	-0.00314384	-0.00103263	0.000186995			0.0965297	-0.0136506	0.0128861	0.00035197	-0.0043824		0.910439	-0.0246922	0.0533566	0.00654545	0.00568662
265	0.044231	0.00753649	-0.00445912	-0.00119503	9.93051e-05		0.033678	-0.00880328	-0.000857959	-0.000525335	9.90373e-06			-0.00628881	-0.00444797	-0.000728368	-0.000153251	0.000109582		-0.00286709	-0.00337212	-0.00245932	-0.00108825	0.000934464			-0.00660187	-0.00123633	0.00428487	-0.000213272	0.000841518		0.00606044	0.0791444	0.066828	-0.00381765	0.00324156
266	0.0252764	0.00299473	-0.00303759	-0.000207599	-0.000385924		0.0230255	-0.00147436	1.79626e-06	-0.0013071	-0.000172664			-0.00752104	-0.00305731	-0.000200071	9.05197e-05	2.40542e-05		0.00977727	-0.00139938	-0.000375823	-0.000758146	5.44521e-05			-0.0324588	-0.00326586	0.00113991	-0.00138049	0.00188396		0.400846	0.0727335	0.0874684	-0.000995052	0.0136834
267	0.00074171	0.00548935	-0.00313727	-0.00231067	-0.00035029		0.0201372	-0.00608711	-0.00051694	-0.00108223	-0.000165732			-0.00758808	-0.00454863	-0.000442186	0.000112591	2.54305e-05		0.0343755	0.00211923	-0.00240153	-0.000946192	0.000184121			-0.0259724	-0.00963245	0.00311234	-1.80319e-06	-4.50791e-05		-0.0932371	0.0575209	0.0730507	-0.0055592	-0.00140349
268	-0.0118583	0.0401043	0.0150411	-0.000354433	0.000677246		-0.0270452	-0.021077	0.00791609	0.000646924	0.000284062			-0.00461389	0.00256546	0.00230821	-0.000148018	3.01926e-05		0.00287983	-0.00769712	0.00217502	0.00156053	-0.000993413			-0.0562874	-0.0058445	-0.00278638	-0.00216961	-0.000326643		-1.15867	-0.262273	0.0772263	-0.00294323	-0.00406828
269	-0.0126705	0.0373173	0.0135639	-0.000418815	0.000509723		-0.022706	-0.0179485	0.00610189	0.000235493	8.56342e-05			-0.00503974	0.00153121	0.00224593	-0.000131988	6.20193e-05		0.0127623	-0.00861998	0.00246822	0.002547	-0.000842952			-0.055646	-0.00770749	-0.00225507	-0.00168071	-6.85585e-06		-1.19174	-0.245509	0.0941364	-0.00469661	-0.0028833
270	-0.0152143	0.00715805	-0.00219223	0.0009583	-7.57229e-06		-0.00148	-0.00304844	-0.00015044	-0.000897438	-0.00019881			-0.00604946	-0.00101063	0.00094466	-0.000132012	7.74464e-05		0.000692781	-0.00126785	0.00275367	-0.000391848	-0.000553971			-0.0524609	-0.00904032	-0.00138658	-0.00119611	-0.000104004		-0.354054	0.0348309	0.0273998	0.0078218	-0.00508215
271	0.00907549	0.00415274	-0.00373534	-0.00147616	-0.00042568		0.0321928	0.000179982	-0.000135068	-0.00119711	-8.41628e-05			-0.00457267	-0.00422015	0.000429754	-0.000104169	8.64953e-05		0.0264559	0.00280353	-0.000321724	-0.000727395	-4.00549e-05			-0.0331068	-0.00979113	0.00205925	0.000152925	-2.39998e-05		-0.0830309	0.0993294	0.0737062	-0.00257567	-0.000411995
272	-0.00917312	-0.0170123	8.71247e-05	-0.00229701	0.000211179		0.00861301	0.0208053	0.000822858	0.000514382	-0.000267328			0.00607212	-0.0032597	0.000300514	3.31328e-05	-2.2596e-05		-0.0105077	0.0070392	0.00047438	0.000214838	0.000374702			-0.0390375	0.000766232	-0.00100022	0.00261746	-2.24546e-05		-0.36866	0.323903	-0.0362899	0.00601706	0.00215253
273	-0.00337202	-0.00162421	-0.00405104	-0.00236028	-0.000201994		0.0209905	0.00605083	0.000108396	-0.00118802	-0.000194352			0.00394348	-0.00476193	-0.000392822	-0.000249086	-7.78489e-05		2.90848e-05	0.0119606	0.000116324	-0.00029753	-0.000356691			-0.0397428	-0.00655465	0.000412453	0.00281521	0.000210854		-0.53473	0.252779	0.0358714	0.00807668	-0.00760228
274	-0.0132752	0.0334624	0.0114395	-0.000284496	0.000299275		-0.0244097	-0.0189855	0.00712707	0.000586335	0.000176646			-0.00426594	0.00052058	0.0019935	-8.73366e-05	7.701e-05		-0.00417538	-0.00263198	0.00361054	0.000334168	-0.000438592			-0.0604383	-0.00906342	-0.00287592	-0.00108303	-2.12763e-05		-1.19138	-0.234034	0.0945194	-0.00376997	-0.00226944
275	-0.014148	-0.00334908	-0.00234473	-0.00267933	0.000101437		0.0198707	0.00340652	0.000396594	-0.0010879	-0.000216977			-0.00447497	-0.0037575	0.000603961	-8.69609e-05	8.18388e-05		-0.00324196	0.0056917	0.00506805	-0.000866758	-0.000281454			-0.0597891	-0.0135499	-0.0017806	0.00139372	0.000578276		-0.377893	0.254392	0.0253718	0.0114466	-0.00588261
276	-0.00920951	-0.00186816	-0.00379048	-0.00317973	-5.08474e-05		0.0268483	0.00416044	0.000102981	-0.00120898	-0.000244062			0.00217456	-0.00331947	-0.000557042	-0.000327001	-7.18682e-05		0.00114693	0.00915439	0.00128229	-0.000500807	-0.000378501			-0.0575836	-0.012816	-0.00151639	0.00207927	0.000505269		-0.450057	0.27052	0.0353684	0.0106074	-0.00796002
277	-0.0167632	-0.00634828	-0.00363065	-0.00466458	0.000305942		0.0108341	0.0229892	0.000853588	0.000368031	-0.000176988			0.00575356	-0.000133182	-0.000178729	-2.06281e-05	9.63732e-08		-0.00883285	0.0104909	0.000423375	-0.000130625	-7.24636e-05			-0.0508523	-0.00308482	-0.00230279	0.00306903	-0.000110417		0.555089	0.01865	-0.0164478	-0.00731761	0.00315462
278	0.0262296	-0.0171868	0.00579817	0.00276567	-0.000425573		-0.0211498	-0.00875092	-0.00195369	-0.000419692	-0.000322892			0.00148181	0.00361051	-0.000768322	-0.000222553	-1.60067e-06		-0.00492147	-0.00189736	0.00205807	0.00110111	0.00140605			0.208591	0.00772423	0.00394724	-0.00142715	0.000943355		0.441199	-0.12407	-0.0229135	-0.0103072	0.00278174
279	-0.00150656	-0.020344	0.00335547	0.0013907	4.20869e-05		-0.0122575	0.0150318	-0.000196547	0.00135904	0.000369874			0.00480127	0.00240095	-0.000466968	-0.000164953	-0.000114684		-0.0175335	0.00764035	-0.00272272	0.00191642	-8.44381e-05			0.00295564	0.0312281	-0.00176189	0.00254458	-0.00151106		-0.230592	-0.0376102	-0.0608213	-0.00407447	0.00335244
280	-0.0179549	-0.00129864	-0.00398299	-0.00160467	0.000252727		-0.0151372	0.00990647	-0.00148606	-5.8992e-05	0.0017285			0.0108016	-0.00306159	2.10884e-05	-5.51401e-05	-0.000165535		-0.025612	0.0178714	-0.00409168	0.00259178	-0.0019092			-0.0502717	-0.0034401	-0.00216138	0.00204887	-0.000908361		-0.478501	0.146598	-0.0245648	0.00397623	0.000121538
281	-0.00992802	-0.00256049	-0.00263394	-0.00339547	-3.30529e-05		0.0130854	0.00812854	0.000591057	-0.000309774	4.64761e-06			0.00167211	-0.00421893	-0.000117106	-9.50947e-05	-4.21194e-05		-0.0049749	0.00510066	0.0022535	-0.00104224	5.4838e-05			-0.0331974	-0.00718529	0.00162915	0.00173966	0.000629134		-0.403772	0.283267	-0.00430595	0.0046285	-0.0010555
282	0.00299022	-0.00730462	0.00342392	0.000773104	-0.000341441		-0.0176658	-0.0057957	0.000997731	0.000149384	-6.93496e-05			0.000120493	0.0010238	-8.81188e-05	2.82225e-05	5.50348e-05		-0.00930937	-0.00396573	-0.000116778	-0.000360684	0.000468478			-0.0288887	0.00265985	0.000494702	-0.000538611	0.00219877		0.452312	-0.060865	-0.0218542	-0.0170027	-0.000545946
283	0.00591547	0.00101981	-0.00242446	-0.00143749	-0.000400888		-0.0059353	0.00816029	0.000106779	0.000434538	0.000641175			-0.000799779	-0.0015758	3.02517e-05	-7.84258e-05	-1.97072e-05		-0.0137152	0.00634054	-0.000355369	0.000375902	-0.000504061			-0.0280131	0.000174862	0.000858204	0.000620578	-0.000263187		0.17076	0.0474324	-0.0145346	-0.0101292	0.00539103
284	-0.0172741	0.00193604	-0.0041759	0.00245941	0.000192121		-0.00356653	0.0113612	-0.000418384	-3.4833e-05	0.00122476			7.49383e-05	0.000187114	-0.000133858	-6.47711e-05	-0.000115626		-0.0050976	0.0022356	0.00193151	-0.000771916	-0.00016088			-0.0518043	-0.00851434	-0.00129791	0.00166138	0.000475969		0.000836588	0.132034	-0.0214485	-0.00925961	0.00184174
285	-0.0131511	0.00453507	-0.00422063	-0.000145491	1.40627e-06		-0.0134177	0.0115655	-0.00136651	-2.28105e-05	0.00206174			0.00915518	-0.00197375	-0.000336923	-0.000182866	-0.000195227		-0.0259177	0.0178951	-0.00429016	0.00271576	-0.00192403			-0.0501879	-0.00353424	-0.00209745	0.00244803	-0.000789344		-0.383447	0.0844164	-0.0318743	0.00218101	-0.000129895
286	-0.0161241	0.00500381	-0.00461475	-0.000978822	0.000134964		-0.0143904	0.0123536	-0.001416	0.000129756	0.00220459			0.00890102	-0.00220262	-7.83566e-05	-0.000103469	-0.000152163		-0.0244806	0.0162914	-0.00418783	0.0025875	-0.00162867			-0.0518296	-0.00512527	-0.00206095	0.00284616	-0.000471591		-0.398749	0.105657	-0.0240642	0.0035721	-0.00136673
287	-0.0179304	0.00436551	-0.00387576	-0.00137375	0.000196895		-0.0129864	0.012051	-0.000949731	0.000391088	0.00149573			0.00241147	0.0016214	-0.000247207	-0.000231539	-0.000147621		-0.0225584	0.014365	-0.00395068	0.00233649	-0.00142227			-0.0430123	-0.000925366	-0.00137903	0.00225008	-0.00070632		0.49731	-0.026384	-0.0260066	-0.0107484	0.00250973
288	-0.0188952	0.00430882	-0.00362722	-0.00090367	0.000233554		-0.0192561	0.00973631	-0.00160205	0.00026404	0.00164235			0.0048068	0.00258047	-0.000445769	-0.000183006	-0.000132105		-0.0235008	0.0135747	-0.00403232	0.00220664	-0.00144941			-0.0377901	0.00150229	-0.000984962	0.0016414	-0.00112733		0.432741	-0.0169237	-0.0325171	-0.014311	0.000606146
289	-0.0137562	-0.0067491	-0.0021133	-0.00114572	0.000147698		-0.0027369	0.00881953	-6.35121e-05	-0.000162249	0.00102689			0.003611	-0.00153684	-0.000279961	-0.000105662	-4.44938e-05		-0.00537001	0.00896484	0.000656103	-8.43995e-05	-0.000427915			-0.0299979	0.000866693	0.000441261	0.00176078	-0.000108629		-0.314868	0.168652	-0.0191177	-0.00103342	0.000493745
290	-0.00144216	-0.00718393	0.00180222	0.00128551	-0.000247713		-0.00701067	0.00676764	0.000381297	0.00045109	0.000201098			0.00255971	0.00374295	-0.000568928	-5.46098e-05	-2.26129e-05		0.0279054	0.00487052	-0.00452618	-0.000500953	-0.000389975			-0.000278745	0.0153267	0.00175481	5.08102e-06	0.00192735		-0.0498173	0.0268982	-0.0135299	-0.015081	-0.000949253
291	-0.00688539	-0.0095399	0.000342138	0.000102056	-6.42656e-05		-0.00688675	-0.00599912	0.000485291	-8.51528e-06	3.83465e-05			0.000247535	-0.000423287	0.000185445	-8.26479e-05	-3.01135e-05		-0.0122822	-0.00582547	-0.00315883	-0.00106892	0.000618232			-0.0169235	0.00875562	0.00093414	0.000443216	0.00183075		-0.0185729	0.0387721	0.030919	-0.00420817	0.00436667
292	-0.0110401	0.00307428	-0.00133994	-0.00277635	-0.000100281		-0.00026457	0.00506163	0.000328697	-0.000359077	0.000708524			0.000860262	-0.0028734	-0.000342524	-0.000103591	-4.30983e-05		0.0262416	0.00567755	-0.00359583	-0.00046278	-0.000348558			0.0905152	-0.0023032	0.010914	0.000478416	-0.00318867		-0.271558	0.0719375	0.000427041	-0.00897582	0.000782208
293	0.0252775	-0.00367327	-0.00016236	0.000791524	-0.00041264		-0.006916	-0.00451399	0.000316355	-0.00042047	-5.38146e-05			0.00212771	0.00398641	-0.00114977	4.34649e-05	0.000102468		-0.0111067	-0.00414865	-0.00220304	-0.000747528	0.00136586			0.0636364	0.006822	0.00833507	0.000553054	-0.00219854		0.836919	-0.0372145	-0.0326162	-0.00416304	-0.00723894
294	0.0175193	-0.00683942	6.70736e-05	0.00012481	-0.000414097		0.0025183	-0.00234064	0.000513651	-0.000708667	5.01185e-06			0.000572265	0.00312496	-0.000903241	3.48381e-05	8.83553e-05		-0.011072	-0.00409922	-0.00280451	-0.000861352	0.00141028			-0.00938437	0.00550432	0.00257117	0.000700139	0.00117616		0.839291	-0.0272472	-0.0273295	-0.00400294	-0.00674297
295	0.0340935	0.00288839	-0.000473414	0.000764742	-0.000285768		-0.00527039	-0.00572304	0.00157097	-0.000185105	2.08811e-05			-0.000866395	0.00385127	-0.00029745	-1.70639e-05	6.26461e-05		-0.0133922	-0.00577589	-0.00237253	-0.000881071	0.00116494			-0.000832627	0.0132846	0.00229614	-0.000832958	0.00310868		0.932712	-0.0535197	-0.0327026	-0.00143302	-0.00977185
296	0.0145094	-0.018539	0.0059868	0.00286997	-0.00026858		-0.0304782	-0.00133628	-0.00184329	0.000467863	-8.88855e-05			0.0029036	0.00703214	-0.00127836	0.000131278	0.000164221		-0.0148353	-0.00621553	-0.00183572	-0.000678528	0.00138676			0.0078783	0.0237941	0.000655277	-0.000258598	-0.00021242		0.501541	-0.106495	-0.061921	-0.011412	-0.00117214
297	0.00365208	0.00161787	-0.00271513	0.000869301	-0.000369013		-0.0168328	-0.00563406	-0.00150152	-0.00071615	-0.000307723			-0.00495889	0.00015016	-0.000125739	7.50576e-05	-1.89797e-05		-0.00518743	-0.00788259	-0.000801579	7.39555e-05	0.000315986			0.00155847	0.0150931	0.00283665	-0.00448595	0.00695651		1.04919	-0.0723316	-0.0258269	0.00556103	-0.0105864
298	0.0168371	0.00682068	-0.00471215	-0.00222173	-0.000447228		0.0470125	-0.0172154	-0.00188187	0.00129594	0.000304451			-0.00813256	-0.00495611	-0.00110538	0.00059885	-0.000143564		0.0171904	-0.000427174	-0.0014341	-0.000782963	0.00128531			0.157233	-0.0150149	0.0115889	0.00132116	-0.00367359		1.1501	-0.0413252	0.0746443	0.0190312	0.00598547
299	0.0550566	0.0104197	-0.00447187	-0.000888819	0.000606634		0.0344094	-0.000755532	-0.000333144	-0.000455789	-1.68753e-05			-0.00393616	-0.00180543	-0.00115125	4.75727e-05	3.87311e-05		-0.00736669	-0.00392632	-0.00238888	-0.000935325	0.00174748			-0.00183001	0.0132162	0.00164853	0.000458748	-0.00121868		0.983779	-0.0225842	0.0350533	0.00759873	0.00100464
300	-0.011824	0.00468521	-0.00312766	-0.00266737	-7.29883e-05		0.00695343	-0.00532801	-0.000131954	-0.0011234	-0.000114598			-0.00363675	-0.00440244	-0.000271463	-9.36748e-06	-6.43117e-06		0.027162	-0.00110901	-0.000751632	0.000518974	-0.000112388			-0.0366914	-0.00738176	0.00115487	0.00146657	0.00147516		0.163921	0.0240191	0.0351235	-0.012541	0.00347244
301	-0.00485759	-0.00612818	-0.000289475	-0.000513726	-0.000154101		-0.00802234	-0.00578953	0.00013301	-0.000302488	-0.000128899			-0.00444326	0.0022657	0.000158119	0.00010821	-6.86254e-05		-0.00596111	-0.00914227	-0.00104845	5.36082e-05	0.000314698			0.00837652	0.0160832	0.00336729	-0.00456911	0.00637365		0.323249	-0.0716477	0.00316984	-0.00615224	0.0100687
302	-0.0151289	-0.00208448	-0.00321624	-0.000154125	0.000136796		-0.00177703	0.00796812	8.59678e-05	-0.000228294	0.000928594			0.00584738	-0.00263801	-0.000419343	-0.000190184	-0.000119203		-0.0150044	0.0104399	-0.000545741	0.000632562	-0.000811045			-0.0288383	-0.00171745	0.0011273	0.00183623	-0.000355035		-0.315432	0.168714	-0.013976	-0.000433639	-7.01046e-05
303	-0.00794346	-0.00139721	-0.00249211	-0.00209532	-0.000106923		-0.0182128	-0.00800857	-0.00202667	-0.000779325	-0.000340226			-0.00379638	0.00257817	0.000188941	1.20712e-05	-1.55106e-06		-0.000501283	-0.00652143	-0.000226826	0.00034677	0.000443988			-0.00822517	0.0104006	0.00245291	-0.00397934	0.00565065		0.208736	-0.0686698	0.00701664	-0.0112274	0.00829916
304	-0.0159135	0.00415565	-0.00430764	0.00388429	0.000120141		-0.0162325	-0.00971912	-0.00212903	-0.000807305	-0.000324294			0.000611626	0.00283477	-0.000460005	-9.65485e-05	-7.65395e-05		-0.0082876	-0.00567796	-0.000393843	-0.000377841	0.000159737			-0.0181653	0.00647782	0.00180928	-0.00286655	0.00504757		0.829028	-0.0454178	-0.0304961	-0.00470534	-0.00608301
305	-0.0140469	0.00601652	-0.00308347	0.00327739	5.06038e-06		-0.0243893	-0.00909948	-0.00228814	-0.000694047	-0.000286882			0.000502465	0.00356028	-0.000368821	-7.69617e-05	-7.72228e-05		-0.00787432	-0.00442598	-0.000298296	-0.000472769	-0.00010023			0.0044242	0.0162091	0.00307257	-0.00506152	0.00780879		0.768371	-0.063747	-0.0261136	-0.00744705	-0.00409055
306	0.0366913	0.00941341	-0.00350442	8.58762e-05	-0.000155087		0.00698126	-0.0108454	-0.00109541	-0.000815566	-0.000206833			0.00232392	0.00157473	-0.000362526	-0.000140331	-8.80869e-05		-0.013738	-0.0026156	-0.00270724	-0.000714592	0.000303798			-0.00905337	0.00151094	0.003301	0.00100321	-0.000203827		0.546073	-0.0175916	-0.0275027	-0.0144392	-0.00163522
307	0.033509	0.00843816	-0.00512482	-0.00207035	-0.000215267		0.043811	-0.0137193	-0.00152225	0.000784961	0.000218695			-0.00959596	-0.00543055	-0.00112562	0.000676316	-0.000157479		0.031493	0.000917271	-0.000458599	-0.000668295	0.000220206			0.201787	-0.0154149	0.00831939	0.000647862	-0.00122301		1.10748	-0.0551266	0.0462	0.0150262	0.00143761
308	0.0521462	0.0111474	-0.00190327	-0.000354162	0.000425579		0.0468995	-0.0205532	-0.00191777	0.00246014	0.000197			-0.00580227	-0.00241852	-0.000794206	0.000528028	-5.76763e-05		0.0153774	-0.000825726	0.00144421	-0.000114552	0.000851603			0.301061	-0.00948075	-0.00867881	-0.000140749	0.000405937		1.22793	-0.085131	0.0478303	0.0211804	6.51455e-05
309	-0.00510784	0.00438229	-0.00316745	-0.00143053	-0.000230375		0.0351659	-0.00927299	-0.00127274	-0.000838515	6.40482e-05			-0.00847918	-0.0048126	-0.000957492	0.000550516	-0.000153418		0.0275517	-6.28157e-05	-0.000552093	-0.000474242	0.000457649			0.0667646	-0.013002	0.0121203	-0.000192804	-0.00359397		1.02789	-0.0142174	0.083518	0.013895	0.00812875
310	0.0546735	0.0106548	0.000650187	0.000506203	0.000532594		0.0421508	-0.0226149	-0.00175247	0.00326493	-1.61611e-05			-0.00227756	0.0060775	-0.000208946	0.000542014	0.000111796		0.013507	-0.00658235	0.0033472	0.00230547	0.000664822			0.302007	-0.00463358	-0.0095895	2.74316e-06	0.000483589		1.24287	-0.116775	0.0194227	0.0200594	-0.00642608
311	0.0438892	0.00960023	0.000619985	0.000403229	2.50827e-05		0.0352779	-0.0188525	-0.00121376	0.00290503	-0.000112019			-0.00200178	0.00670854	-2.38967e-06	0.000514674	0.000110307		0.00878313	-0.00592336	0.00371122	0.00223292	0.00090182			0.285427	-0.00576475	-0.00595209	-4.00256e-05	0.000736776		1.16932	-0.116987	0.0173448	0.015514	-0.00541709
312	0.0122867	-0.00979737	0.00258269	0.00374539	-0.000415462		-0.0319626	-0.00711695	-0.0016306	0.000190704	-0.000298859			0.00163036	0.0053315	-0.000925934	1.12942e-05	7.21307e-05		-0.00933826	-0.00867036	-0.00156959	-0.00018831	0.00103562			0.00689399	0.0166673	0.00304943	-0.00427561	0.00634254		1.01195	-0.08604	-0.0486507	0.00198089	-0.0135375
313	0.0256707	-0.00208492	-0.00126993	-9.02854e-05	-0.000392596		0.0101739	6.30038e-05	0.000442728	-1.43505e-05	2.10356e-05			0.00205841	0.00493553	-0.00125565	0.00010817	0.000145419		-0.00934054	-0.00407254	-0.0025128	-0.000664732	0.00202925			0.0270491	0.00770767	0.0058883	0.000738901	-0.000650501		0.967922	-0.0499869	-0.00534796	0.00209171	-0.00620169
314	0.00253798	-0.00630738	0.00114901	8.72614e-05	-0.000318668		-0.00600226	-0.00203456	0.00132039	-1.42113e-05	8.23512e-05			0.00114561	0.00479997	-0.00098258	4.18631e-05	0.000116802		-0.0117925	-0.00587996	-0.00242636	-0.000551116	0.00163314			-0.00254418	0.0131482	0.00202421	-0.00035377	0.0025647		0.92126	-0.0553695	-0.0404366	-0.00176474	-0.0103485
315	-0.000563113	-0.0228279	0.0033472	-0.000173852	9.41724e-05		0.00633631	0.0110307	0.000760648	0.000371335	-9.28366e-05			0.00255132	0.00183618	-4.15923e-05	-0.000108971	-8.20459e-05		-0.0135311	0.00280889	-0.000819098	4.68277e-05	0.00059658			-0.0160929	0.0111776	0.000347808	0.00134748	-1.36588e-05		-0.18087	0.067595	-0.022989	-0.00791906	0.00114195
316	0.00177873	-0.0268994	0.00509735	0.00140306	0.000210868		4.72771e-05	0.0203864	0.000632227	0.00108918	-0.000230783			0.00670342	-0.00168166	0.000436771	8.44116e-05	-3.72033e-06		-0.0128576	0.00762245	-0.00335871	0.0016386	0.00134543			-0.00371865	0.0254645	-0.00125542	0.00236046	-0.00122908		-0.385352	0.164728	-0.0439279	0.000762019	0.00204022
317	-0.000222263	-0.0263357	0.00452274	0.00126485	0.000239448		0.00295575	0.0249978	0.000799611	0.00101465	-0.000414928			0.0141054	-0.00652131	0.00122859	0.00039332	0.000121211		-0.0123675	0.00999497	-0.00328201	0.00150586	0.00135476			-0.0306131	0.0118062	-0.00195662	0.00365414	-0.000646397		-0.466376	0.303026	-0.041436	0.00750361	0.00296044
318	-0.0152654	-0.00734336	-0.00336037	-0.00365686	0.00025548		0.00854105	0.0242223	0.000906641	0.000602668	-0.000362772			0.0111395	-0.00553719	0.000823096	0.00024027	4.33113e-05		-0.010028	0.00827957	0.000464371	0.000392525	0.000400243			-0.0555113	-0.00704252	-0.00225973	0.00473075	0.000505073		-0.487598	0.344946	-0.0136609	0.0119725	-0.00111209
319	-0.0151923	-0.0117806	-0.00248426	-0.00360654	0.00034234		0.00379559	0.0221127	0.000667962	0.000862678	-0.000446587			0.000546196	-0.0010857	0.000503785	1.856e-05	-2.53866e-05		-0.0122007	0.0114434	-0.00197899	0.00107549	0.0008651			-0.0345772	0.0103332	-0.00229229	0.00277691	-0.000843989		1.01802	-0.0433644	0.00118177	0.00747574	-0.00431089
320	-0.014966	-0.0064876	-0.00376825	-0.00379698	0.000234732		0.00994949	0.0239969	0.000904753	0.00044629	-0.000258246			0.013944	-0.00724481	0.000967057	0.000315927	3.63773e-05		-0.00904446	0.0122931	-0.000480582	0.000290947	0.000171447			-0.0581271	-0.00757724	-0.00263371	0.00545205	0.00053305		-0.537645	0.396492	-0.0307252	0.0146162	0.00108655
321	0.00361992	-0.0314164	0.00643948	0.00154547	0.000396962		0.000438029	0.021527	0.00054831	0.000995772	-0.000389646			-0.00131036	-0.000990587	0.00020718	3.54094e-05	-8.35649e-05		-0.0136419	0.010557	-0.00317972	0.0018001	0.00103936			-0.0332981	0.0120901	-0.00243596	0.00348579	-0.000781778		0.718867	-0.00203318	-0.0153946	-0.00392165	0.000939942
322	0.00655835	-0.0329147	0.0075167	0.00232837	0.000439396		-0.00608454	0.0209779	0.000291594	0.00162659	-7.93176e-05			0.00802115	-0.00137241	0.000179961	9.99916e-05	4.06943e-05		-0.0147442	0.00891169	-0.00428931	0.00204836	0.00178757			0.0168158	0.0448715	-0.00356133	0.00284861	-0.00205139		-0.340336	0.148895	-0.0658452	-0.000352585	0.00360496
323	0.0116962	-0.0347212	0.00892981	0.00300618	0.000490278		-0.0107649	0.0222157	-8.18495e-05	0.0019327	-0.000317919			0.00590594	0.00121986	-0.000206689	-7.98959e-05	-4.18116e-05		-0.0156009	0.00775649	-0.00429272	0.00197912	0.00174038			0.020195	0.0425804	-0.0026636	0.00229851	-0.00205549		-0.123687	0.159977	-0.0878057	-0.00577447	0.00415679
324	0.00918929	-0.0325648	0.00776663	0.00256358	0.000380343		-0.0127281	0.0155705	-0.000302133	0.00122164	-0.000397539			0.00233649	0.00119086	-0.000206237	-0.00019519	-6.06651e-05		-0.0136209	0.00477572	-0.00422591	0.00121351	0.0016588			0.0195628	0.0420258	-0.00257817	0.00241347	-0.00188365		-0.137176	0.0646929	-0.0602475	-0.00671509	0.00330409
325	0.00877076	-0.0335939	0.0081382	0.00251716	0.000446287		-0.00459834	0.0242835	0.000352254	0.00172177	-0.000295763			0.00439584	-0.000610265	0.000300805	-3.00865e-05	-2.63103e-05		-0.012581	0.00718492	-0.00334202	0.00155557	0.00137992			0.0107407	0.0356707	-0.0019395	0.00185911	-0.00162255		-0.224297	0.255689	-0.0720708	-0.0010073	0.00436813
326	-0.0090813	-0.0155972	0.000222506	-0.00136426	0.000162219		0.0127888	0.0137854	0.000618026	-2.17381e-06	-0.000248674			0.00276519	-0.00015125	0.000155714	-5.93529e-05	-4.84432e-05		-0.011244	0.00433061	0.00353589	-0.00088623	0.000131858			-0.0385382	0.00150716	-0.00111871	0.000554708	-0.000190177		-0.216409	0.232972	-0.0248685	-0.000636698	0.00140787
327	-0.00179893	-0.023932	0.00325976	-0.00100292	0.000161309		0.00290279	0.0208855	0.000524153	0.000856586	-0.000417899			0.00356346	-7.31268e-07	-0.000556865	-0.000229204	-5.29779e-05		-0.0137076	0.00409251	0.00397664	-0.00149141	0.000254757			-0.0265691	0.0103149	-0.00105957	0.00028409	-0.000523806		-0.199057	0.296657	-0.0600086	-0.000175452	0.00391768
328	-0.00536126	-0.00149308	-0.00316602	-0.00320981	-0.000162697		0.0197882	-0.000682438	0.000109839	-0.00116763	-0.000180467			-0.00148832	-0.00342899	-0.000345348	-0.000116504	-3.58472e-05		0.00655631	0.00686945	0.0008942	-0.000528992	-0.000276068			-0.0272726	-0.00546481	0.00215885	0.00129012	0.000462137		-0.297936	0.114909	0.0485949	-0.00358718	-0.004044
329	-0.00729134	0.0211039	0.00677396	-0.000608316	-0.000217465		-0.011909	-0.00712314	0.00212928	-1.11918e-05	-8.62245e-06			-0.00380737	0.000930872	0.00143851	-5.95313e-05	4.62095e-05		0.0114463	-0.00653528	0.00242764	0.0019283	-0.000526047			-0.0463724	-0.0068096	-0.000514187	-0.000786562	0.00178155		-0.612771	-0.139698	0.0183029	-0.00790972	-0.00385418
330	-0.0111904	0.0364524	0.0132394	-0.000143053	0.000426357		-0.0255636	-0.0201719	0.0075431	0.000759521	0.000232751			-0.00486534	0.00176005	0.002319	-0.0001183	6.43088e-05		0.00175322	-0.00554761	0.0028759	0.00133539	-0.000634433			-0.0560308	-0.00636185	-0.00258281	-0.00175163	4.76255e-05		-1.215	-0.253105	0.0954086	-0.00363076	-0.0039893
331	-0.00482011	-0.00436783	2.96879e-05	0.0018904	-0.000187889		-0.00493606	0.00248862	0.000557869	0.000102511	0.000201423			0.000906726	0.00169602	-5.89628e-05	-4.86693e-05	-4.44899e-05		0.0236997	0.0063739	-0.00375902	-0.000435379	-0.000448281			0.00483044	0.0165228	0.00186633	0.00114511	3.91798e-05		-0.37827	0.0622506	-0.00174561	-0.00622626	0.00090013
332	-0.00440331	-0.00166081	0.000822831	-0.000291312	-0.000239628		0.00245658	0.001459	0.000676699	-0.000216446	0.000223964			0.00101825	0.000925956	-0.00023737	-1.324e-05	-1.40968e-05		0.0239005	0.0060112	-0.0040167	-0.000331112	-0.000290921			-0.00167402	0.00919523	0.00273568	0.000744406	0.000859952		-0.42457	0.0378154	0.0209671	-0.00931781	-0.000327178
333	-0.0155445	-0.00252624	-0.00229033	-0.00319336	0.000136356		-0.000433908	0.000449533	0.000425571	-0.000395444	0.000144037			-0.00273747	-0.00349034	-5.23056e-05	1.68033e-05	2.139e-05		0.0291619	0.00448708	-0.0031675	-0.000546716	-0.000156445			-0.0229444	-0.000137426	0.00187706	0.000419077	0.00158302		-0.277988	0.0669118	0.0195245	-0.00695756	-0.0010933

## Sheet: Fig.1c
Figure 1c
Subject	1-back BASELINE (Correct)	2-back BASELINE (Correct)		1-back S1 (Correct)	2-back S1 (Correct)			1-back iPS (Correct)	2-back iPS (Correct)
1	73.8211	86.9771		52.1897	35.5868			43.8193	208.698
2	17.2695	42.3552		64.3722	42.6279			23.9656	190.238
3	45.7628	47.3535		25.6608	54.4238			24.3899	198.088
4	56.6062	30.5809		59.7514	54.8896			35.2038	134.856
5	25.3432	35.7436		18.5739	27.3875			17.4061	194.994
6	13.3576	32.7407		21.8592	20.3373			22.7125	190.241
7	33.7396	28.3895		35.2728	41.9097			51.7041	199.098
8	18.9951	18.2267		7.08275	31.746			23.4636	193.786
9	30.19	18.3338		24.2115	12.1638			28.7115	184.457
10	23.2216	33.8933		29.5715	13.6739			22.9098	192.896
11	15.0155	31.1868		13.9588	19.8666			18.9091	192.737
12	22.1921	15.3489		20.8198	30.6559			27.7901	194.119
13	11.5638	18.4855		27.3331	30.6032			20.7043	166.313
14	24.2807	21.3802		11.847	17.6901			34.2654	187.378
15	16.5079	17.0352		13.0864	43.1567			20.3688	195.457
16	17.6991	7.51414		17.0037	22.1272			35.518	191.272
17	12.3429	29.4203		11.3048	14.57			23.0417	185.895

## Sheet: Fig.2a
Figure 2a	1-back (Correct, Common)						2-back (Correct, Common)							1-back (Incorrect, Common)						2-back (Incorrect, Common)
Region	PHATE1	PHATE2	PHATE3	PHATE4	PHATE5		PHATE1	PHATE2	PHATE3	PHATE4	PHATE5			PHATE1	PHATE2	PHATE3	PHATE4	PHATE5		PHATE1	PHATE2	PHATE3	PHATE4	PHATE5
1	-0.00574751	-0.00361502	0.000818461	-0.000326849	-0.000533128		0.00380444	-0.00438464	0.00174721	0.000607106	0.00030244			0.00268558	-0.000348213	0.000418876	-0.000120137	-0.000155029		0.00814818	0.00151897	-0.00126003	0.000396963	0.000187527
2	-0.0140179	0.00299755	0.0044875	-0.00106883	0.000821595		0.0162035	-0.000622516	-0.00408807	-0.00102923	-6.32917e-06			0.000825915	0.0147084	0.000512224	-0.00123282	-0.000412274		0.0124563	0.000729029	0.00132353	-8.88622e-05	-2.33272e-05
3	-0.024914	0.008812	0.00115868	0.000606291	-1.7792e-05		0.0146013	-0.00317036	0.00203499	0.000240081	-9.09692e-05			-0.00824766	0.0230444	-9.69163e-05	-0.000340848	6.42621e-05		0.0167504	-0.000354351	0.0027524	-0.000321995	-0.000124906
4	-0.0114552	-0.00738666	0.000511449	-0.000116934	-0.000376363		-0.00317191	0.00622054	-0.00332845	0.000909637	0.00035115			-0.0227588	-0.00697972	0.00174604	0.000214755	-0.00032318		-0.00423996	0.00269022	4.93252e-05	0.00178036	-0.000404251
5	0.104301	0.00337509	-0.0031775	-0.000228543	0.000509622		-0.0137492	-0.0112903	-0.000971446	-0.000648983	-0.000347863			0.0560115	-0.00626499	-4.44241e-05	5.42155e-05	0.000387845		-0.0128411	0.00811656	0.000473523	-0.000635147	0.000189859
6	-0.0119194	-0.00475513	-0.00040483	-0.000286379	-0.00042119		0.00397891	-0.00164606	0.0024328	0.000397155	0.000499399			-0.00516903	-0.000529132	0.000454767	-2.45735e-05	-0.000149187		0.00544985	-0.000440405	-0.00105016	0.000614668	-6.08677e-05
7	-0.0279418	-0.00930671	-0.00453044	0.0011033	0.00113837		-0.00906753	0.0139272	0.00249099	-0.00018556	-0.000383663			-0.0415173	-0.0187456	0.00194447	0.00101429	-5.47118e-05		-0.015528	-0.00988732	-0.000143796	0.000392729	0.000337974
8	0.124334	0.000639476	0.00173345	0.00148308	0.0015082		1.33897e-05	4.72313e-05	0.000199924	-8.65645e-05	-6.51638e-05			0.0748752	-0.00170582	0.00414224	-0.000126475	-0.000396987		3.22593e-05	-0.000185839	0.000119369	-5.26448e-05	-1.93069e-05
9	-0.0111563	-0.0042167	-0.00194066	-0.0002343	-8.5452e-05		-0.00152836	0.00258507	0.00212189	-0.000377304	-0.00066427			0.00397154	-0.00756742	-0.00121611	-0.000191977	-0.000141836		-0.0046945	0.00322247	0.000178128	0.00112056	-0.000276835
10	-0.0227031	0.00971657	0.000674292	0.00109608	-0.000538774		0.00920129	-0.00505577	0.00491739	0.00106873	-9.02129e-05			-0.00318886	0.0183729	-0.000129935	0.000777612	0.000112566		0.0155929	0.00131763	-0.00133841	0.000268964	2.2128e-05
11	0.0175767	-0.00260408	0.0037924	-0.000821026	-0.00105487		0.0023459	-0.00282816	-0.00422795	0.00061239	0.000287575			0.0113583	0.00249565	7.11322e-05	-0.000357568	0.000117419		0.00686065	0.00150041	-0.000170307	0.000491445	-0.000120358
12	-0.00720543	-0.00143614	-0.000261805	-4.20577e-05	-0.000247922		-0.00242721	-0.000691022	-0.00262686	0.000732937	7.02254e-05			-0.0083441	-0.0116344	-0.00242735	-0.000184414	-0.000716281		-0.0114186	0.00239112	2.15471e-05	-0.000101012	-0.000149003
13	0.0158477	-0.00457203	0.00202799	-0.000565388	-0.0011277		-0.00344804	-0.00365246	-0.00301726	0.00104561	4.77462e-05			0.022718	0.00695277	0.00133248	-0.000219804	0.000365299		0.00225487	0.0027329	-0.00070342	0.000320203	0.0002749
14	0.0587969	-0.00666788	0.00503952	8.53742e-05	-0.00179152		-0.00145443	-0.00292563	-0.00481886	0.00124915	6.82773e-05			0.0596428	0.00170446	0.00389149	-0.000366241	0.000104299		0.00833384	0.00810149	-0.00220694	8.39627e-05	0.0014718
15	0.130178	0.00101464	0.00175688	0.00171627	0.00202749		-0.0131587	-0.0141761	-0.0051374	0.000823176	-0.000562224			0.0824133	-0.00367141	0.0038941	0.000237589	-0.000599669		0.00527911	0.00829995	-0.0017731	-0.000188461	0.00124532
16	0.107902	0.000488138	0.00246204	0.00086962	0.000154905		-0.0101491	-0.0111762	-0.0050757	0.00102033	-0.000400942			0.0741054	-0.00109627	0.00446705	-0.00022237	-0.000401271		0.00937824	0.00653681	-0.00199401	3.89274e-06	0.00106099
17	0.10718	-0.00229442	0.00391847	0.00131747	-8.50078e-07		-0.0062614	-0.00830829	-0.0052527	0.00124094	-0.000222763			0.0754653	-0.000339968	0.00497049	-0.000248276	-0.000468077		0.00900911	0.00847034	-0.00238885	-2.25666e-06	0.00155211
18	0.00447071	-0.00417964	0.00120423	-0.00039505	-0.0006851		-0.00352202	-0.00115738	-0.00390868	0.000826509	0.000455538			0.0229743	-0.00163751	0.000269764	-0.000141411	0.000583965		-0.00838398	0.00545832	0.000742275	0.00131845	-0.000228787
19	0.0151029	-0.00227501	0.00185248	-0.000348388	-0.00138915		-0.0028788	-0.00250159	-0.00474903	0.000877028	0.000398017			0.034065	-0.00118271	0.00117702	-9.94352e-05	0.000505856		0.00692582	0.00419935	-0.00123034	0.000487865	0.000319741
20	0.100552	-0.00112885	0.00289533	0.000753767	-0.000298815		-0.00623501	-0.00660315	-0.00497586	0.00106853	9.55627e-05			0.0726305	-0.00174681	0.00408233	-0.000158799	-0.000270137		0.00812844	0.00674068	-0.00189459	0.000220036	0.000972503
21	-0.00555991	0.00336849	0.000253389	-0.000119224	-0.000218553		0.00510202	-0.00229118	0.00225097	4.97951e-05	-0.000246197			-0.00235164	0.000890176	-0.000168307	-1.47701e-05	-0.000164249		0.00840288	0.00143969	-0.000227383	6.28496e-05	0.000116747
22	-0.0216882	0.00682354	-0.000532925	0.000450472	4.90383e-05		0.0128379	-0.00149278	0.000960413	-0.000176686	-0.00030934			-0.00796454	0.0109417	-0.000238324	4.2868e-05	-0.000259661		0.0156468	0.000417648	-0.00161101	-7.94611e-05	7.82892e-06
23	-0.00829637	-0.00921518	0.00390461	0.000152388	-0.000393323		0.00432796	0.00652869	-0.00339013	3.67322e-06	0.000152778			-0.0168098	-0.00083967	0.00089139	0.000183968	-0.000279906		0.000480303	-0.000624314	-0.000760852	0.00051565	-0.000143266
24	-0.00968428	-0.00976662	0.00161865	0.00020438	-0.000511214		-0.0037044	0.00904246	-0.00233251	0.000654268	7.53342e-05			-0.0285795	-0.012269	0.000873755	0.000433356	-0.000268937		-0.00665553	-0.000468299	-0.000397998	0.000770734	-0.000228973
25	-0.00205211	-0.0138777	0.00494722	0.000835048	-0.000886532		-0.00229984	0.00981109	-0.00280312	0.000859881	0.000285597			-0.0311242	-0.0127388	0.00204541	0.000640283	-0.000324689		-0.00302229	-0.00280157	-0.00132741	0.000557555	-0.000166566
26	-0.000983963	-0.0054051	0.00376872	0.000586432	-0.000812546		0.00687481	0.00231019	-0.000973249	0.000635876	4.61626e-05			-0.0204639	-0.00594919	0.000773761	0.000522985	-0.000366672		0.00561582	-0.00284573	-0.0024287	-0.000228553	1.38905e-05
27	-0.0155588	-0.00134496	0.00045117	0.000962151	-0.000139321		0.00627702	0.00163355	0.0032006	0.000346213	-0.000543203			-0.0161089	0.00194056	0.000281054	0.000359172	-0.000247233		0.00314867	-0.00363678	-0.00177592	-0.000531987	-0.000129196
28	-0.0206724	-0.00629715	-0.00188475	0.00103134	0.000329986		-0.00442556	0.00873577	0.0018768	0.000139028	-0.000371096			-0.0284307	-0.00958307	0.00109754	0.000641635	-0.000216577		-0.00386259	-0.00507765	-0.00154166	-0.000544658	-0.00014482
29	-0.0208566	-0.00957026	-0.000975926	0.00133469	0.000286749		-0.0059154	0.0122113	2.26541e-06	0.000605913	1.64665e-05			-0.0318593	-0.0121094	0.00152756	0.000700604	-0.000215243		-0.00508213	-0.00560509	-0.00144535	-0.000257348	-1.76444e-05
30	0.000836943	0.00222146	0.00543044	-0.00121556	0.000120546		0.0149905	-0.00141483	-0.00418831	-0.000697293	4.13066e-06			0.0106841	0.0101891	0.0008071	-0.000753153	-5.52974e-05		0.0126606	0.00162712	-0.00063205	-7.02062e-05	0.000231196
31	-0.0195309	0.00356196	0.00431508	-0.00108361	0.00101028		0.0199918	-0.000845793	-0.00385672	-0.0013587	-7.03607e-05			1.53993e-05	0.016089	0.000678101	-0.00127925	-0.000386842		0.0154409	-0.000364923	0.00192288	-0.000490208	-3.84647e-05
32	-0.0204507	0.00346126	0.00288282	-0.000709344	0.000723577		0.0216595	-0.00049009	-0.00440166	-0.00158643	-6.79117e-05			-0.00337566	0.0155357	0.000675234	-0.00104816	-0.000346891		0.0145264	-0.00078237	0.00279096	-0.000481684	-9.69672e-05
33	-0.013049	0.00477539	0.00615836	-0.000746429	0.000581943		0.0198428	-9.64941e-05	-0.00453653	-0.00116868	-4.63672e-05			0.0293888	0.00720464	-0.000480939	-0.000290896	0.000669714		0.0187578	-0.00042509	-0.000389067	-0.000491223	-0.000115607
34	-0.0203486	0.00623994	5.23602e-05	8.67632e-05	0.000239081		0.0144895	-0.000610398	-0.00188596	-0.000843464	-0.000141965			-0.00458004	0.0144729	0.000156344	-0.000991209	-0.000411339		0.0126379	-0.00196023	-0.00201063	-0.000572763	-8.48904e-05
35	-0.0166443	0.00290076	0.00532146	-0.00125282	0.0011042		0.0234858	-0.000331747	-0.00484147	-0.00176508	-7.92967e-05			0.000924687	0.0167458	0.000644489	-0.00129095	-0.000338898		0.0174208	-0.000949729	0.00303651	-0.000712517	-0.000132365
36	-0.0169567	0.00311243	0.00582771	-0.00129321	0.00111364		0.0215698	-0.000963705	-0.00420481	-0.00135062	-9.01803e-05			0.00129254	0.0158109	0.000674064	-0.00111617	-0.000356395		0.017246	-0.000581177	0.00166997	-0.000562348	-8.74623e-05
37	-0.0140209	0.00340138	0.00528608	-3.76918e-05	0.000169889		0.0159177	-0.00091405	-0.000919845	6.93524e-05	-0.000202533			0.00209827	0.0155499	0.000126158	0.000465454	5.21337e-05		0.0182988	-0.000677278	-0.00261653	-0.000339222	-0.00011362
38	-0.0190177	0.00444464	0.00125493	-0.000397842	0.000557683		0.0148255	0.000389505	-0.00339266	-0.00105856	-2.78058e-05			0.000184071	0.0171292	0.000311372	-0.00110322	-0.00037226		0.0160077	-0.000700881	0.00449275	-0.000482803	-7.16944e-06
39	-0.0205178	0.00283312	0.00248873	-0.000769821	0.00109888		0.013797	-0.00045476	-0.00155285	-0.000541638	4.33705e-06			-0.00374256	0.0191658	3.50743e-05	-0.00176455	-0.000305417		0.0141379	-0.000583654	0.00398815	-0.000323964	-3.701e-05
40	-0.00755939	0.000736052	-0.0037252	-0.000277952	-3.97711e-05		-0.00705999	-0.00382778	-0.00265775	0.000101932	0.000113244			0.00679852	-0.00694275	-0.000869324	-7.59537e-05	0.000123461		-0.0115972	0.00548043	0.000699707	0.0004046	-0.000204814
41	-0.0113791	0.00231397	-0.00304885	-0.000167614	8.31461e-05		-0.00510835	-0.0021535	0.000717716	-0.00061076	-0.000228861			-0.0115876	-0.00674668	-0.000445841	-0.000188681	-0.000189689		-0.0114126	0.00285866	0.000533983	-0.000126876	-0.00013989
42	-0.0121956	-0.00252928	-0.00220439	-0.0002691	0.000169175		-0.00382231	0.00513899	-0.00192095	0.000281485	-8.03305e-05			-0.0152676	-0.00841626	-0.000583121	-0.000189698	-0.000252393		-0.00944136	0.00367656	0.000630794	0.000838054	-0.000285908
43	-0.0107327	-0.00260923	-0.00193843	-0.000241661	9.26679e-05		-0.00356476	0.00420576	-0.00187685	0.00029019	5.28381e-05			-0.0195214	-0.0077167	0.00024737	-3.12689e-05	-0.000134114		-0.00831866	0.00312589	0.000634839	0.000954758	-0.000287119
44	-0.00589434	-0.00751894	0.00127401	2.0134e-05	-0.00048797		-0.0039204	0.00685901	-0.00315451	0.00101914	0.000431862			-0.0254722	-0.00873258	0.00164421	0.000365218	-0.000241407		-0.0044799	0.00223415	4.60976e-05	0.00150365	-0.000328411
45	-0.022571	0.00183063	0.00364089	-0.000927159	0.00146792		0.0145186	0.00355592	-0.00344387	-0.00123958	0.000118219			-0.00234482	0.0214022	0.000234002	-0.00210455	-0.000653677		0.0134713	-0.00211751	0.00529668	-0.000265756	0.000148769
46	-0.020155	0.00281245	0.00377845	-0.00102725	0.00108485		0.0181648	-5.81595e-05	-0.00327761	-0.00124201	-4.81377e-05			-0.00245291	0.0169919	0.00039249	-0.00116904	-0.000267213		0.0154984	-0.000948492	0.0038097	-0.00052767	-5.23722e-05
47	-0.0182175	0.0030488	0.00313818	-0.000948775	0.000917462		0.00828718	0.000120799	-0.0038748	-0.000462891	7.29621e-05			-0.00135818	0.0113548	0.00061846	-0.00105983	-0.000465737		0.00393468	0.0016601	0.0012541	-1.05736e-05	-0.000100731
48	-0.0164402	0.00156905	0.00249539	-0.000711272	0.000755429		0.0054254	0.00290455	-0.00322774	-0.000237979	9.51298e-05			-0.00580843	0.00920103	0.000361673	-0.00109393	-0.000480394		0.000624016	-4.80766e-05	0.00145855	-0.000107008	-0.000142556
49	-0.0101194	-0.00204058	0.00116738	-0.000466844	0.000214757		-0.00137039	0.00303323	-0.00347201	0.00048798	0.000233183			-0.0187947	-0.00562987	0.000282045	-0.000187969	-0.000308338		-0.00724452	0.00281644	0.000572735	0.000792267	-0.000302104
50	-0.0117013	0.00301481	0.00472874	-0.00115733	0.00069449		0.0148904	-0.00135251	-0.00443277	-0.000903817	-2.068e-05			0.0105563	0.0111947	0.00078851	-0.000928069	-0.000123843		0.0110695	0.00133399	0.000941522	-3.484e-05	4.64177e-05
51	-0.00667787	0.00178174	-0.00273596	-0.000580578	0.000107153		-0.0076496	3.83706e-05	0.00173321	-0.000929393	-0.000974366			0.000817571	-0.0144471	-0.00399438	-0.000617105	-0.0009251		-0.0165897	-0.00160109	-0.000129964	-0.000896365	-0.000106864
52	-0.0089156	0.000763241	-0.00281411	-0.000650188	3.53611e-05		-0.00643017	0.0010277	0.000865036	-0.000679504	-0.000988969			-0.00219876	-0.0151038	-0.00400387	-0.000620422	-0.000967657		-0.0119843	0.00104309	7.63537e-05	-0.000635802	-0.000134389
53	-0.0262768	0.010237	0.000941702	0.000936241	-0.000200129		0.0150208	-0.00428426	0.00361078	0.000656683	-0.00018124			-0.00865051	0.0229562	-0.000241607	-3.01437e-05	0.000250359		0.0178012	-0.000452929	0.00252143	-0.000450518	-0.000159116
54	-0.0205216	0.00598393	0.00218306	-0.000238034	0.000548995		0.00976471	-0.000305235	-0.00135821	-0.000416061	7.76497e-06			-0.00312761	0.0185685	-0.000117116	-0.00166558	-0.00051575		0.0127578	-0.000125475	0.00321917	-0.000286732	-8.66775e-05
55	-0.0141891	0.0044083	0.000666456	-0.000327694	0.000287899		0.00158856	-0.000822333	-0.00169525	-0.000168722	-0.0001276			-0.00069956	0.000195282	-0.00132956	-0.000467403	-0.000437324		-0.00237782	0.00192434	0.000850627	-0.000140913	-0.000230951
56	-0.0159941	0.00318378	-0.00238609	-0.000101554	0.000174287		-0.00147057	-0.0020114	0.00172416	-0.000583286	-0.000392993			-0.00543923	-0.00268557	-0.000937401	-0.000341417	-0.000272686		-0.00532653	0.00132143	0.00105575	-8.43187e-05	-0.000220469
57	-0.0173467	0.0025892	0.0047358	-0.00116965	0.00112474		0.0181746	-0.000280833	-0.00380047	-0.00121657	-2.52212e-05			0.00179881	0.0158086	0.000334209	-0.00103243	-0.000251563		0.0138837	0.000265671	0.00284897	-0.00026468	-4.83405e-06
58	-0.0220792	0.00146693	0.00367805	-0.000901637	0.0014257		0.0132043	0.00378973	-0.00298871	-0.00118853	0.000136257			-0.00291823	0.0210306	0.00011673	-0.00218307	-0.000695358		0.014878	-0.00201086	0.00573113	-0.000408054	0.000136669
59	-0.0213876	0.0033174	0.00463221	-0.00100953	0.00135917		0.0151543	0.000859541	-0.00311713	-0.000890736	3.81922e-05			-0.00289145	0.0227805	6.2154e-05	-0.00204432	-0.000606349		0.0175618	-0.000812729	0.00416222	-0.000407804	-1.84372e-05
60	0.00518542	0.00404842	-0.00222104	-0.000661755	-0.000843304		-0.00594511	-0.00688149	0.00496415	-0.000847812	0.000989271			0.00232216	-0.000941505	-0.000537202	-0.000177413	-0.000108981		0.00838966	0.00162295	-0.000784117	0.000709409	-6.73249e-05
61	-0.00978662	0.00572857	-0.00100309	4.61447e-05	-0.000326601		-0.000118783	-0.00655384	0.00521293	-0.000172225	0.000630142			0.0056785	0.00313615	-0.000362137	-0.000184047	-0.000123224		0.0124203	0.00135388	-0.00147349	0.000449197	1.21596e-05
62	-0.0157938	-0.000728481	-0.00290511	-0.00017905	-0.000161329		-0.00238974	-0.00461202	0.00476029	-0.000375286	0.00100032			-0.00198614	-0.00232807	-0.000246109	-0.000111223	2.69935e-05		0.00929028	0.00144788	-0.000955489	0.000751661	-6.42431e-05
63	-0.0166845	0.00150267	-0.00252273	-9.1825e-05	-6.66714e-05		0.00431935	-0.0017753	0.00343259	0.000389014	-4.01603e-05			-0.00706626	0.0136155	-0.000583998	0.000513233	-0.00011643		0.0116028	0.00113669	-0.000849167	0.0005187	-6.95165e-05
64	-0.0211598	0.00581568	-0.000909739	0.000386252	-0.000194218		0.00301328	-0.00441786	0.00515058	0.000182926	0.000481832			-0.00524196	0.0163186	-0.000148483	0.000405598	-1.70078e-05		0.0119367	0.000920481	-0.000221877	0.000468322	-8.79933e-05
65	-0.0223406	0.00824586	-0.000124637	0.000840773	-0.000369313		0.00725429	-0.00454428	0.00499447	0.000812446	5.791e-05			-0.0044402	0.019726	-0.000119656	0.000623323	3.63284e-05		0.0167705	0.0013363	-0.00165031	0.000256126	2.26012e-05
66	-0.0286103	0.0148611	0.0021024	0.00202736	-0.000856834		0.0133235	-0.00706971	0.00716382	0.00173484	-0.000254173			-0.0094141	0.0317502	-0.00121331	0.00247374	0.0003154		0.0205047	0.001098	-0.0025029	0.000222575	-2.55014e-05
67	-0.022688	0.011197	0.00202178	0.00110849	-0.000538522		0.00995529	-0.00691817	0.00591709	0.00128944	-5.89232e-05			-0.00812888	0.0228716	-0.00109752	0.00170507	0.000186732		0.0162746	0.00182511	-0.00173444	0.000384626	8.59337e-05
68	-0.0278614	0.0143012	0.00203282	0.00190034	-0.000817807		0.0132547	-0.00696382	0.00688682	0.00165078	-0.000244212			-0.0101001	0.0333282	-0.00140223	0.00269871	0.00029711		0.0221957	0.000696412	-0.00281344	5.36447e-05	-6.26399e-05
69	-0.0205269	0.00871681	0.000198421	0.000881368	-0.000512552		0.00549382	-0.00578792	0.00437348	0.000724502	0.000115917			-0.00237898	0.0149093	-0.000239812	0.000483513	3.4394e-05		0.0144191	0.00140322	-0.00155037	0.000387266	1.56205e-05
70	-0.0226534	0.00872404	0.000396802	0.000973094	-0.000404733		0.00785946	-0.00484855	0.00435638	0.000961265	-6.99771e-06			-0.00716065	0.0172405	-0.000107827	0.000748113	2.5506e-05		0.0133712	0.00100981	-0.000815119	0.000365609	-5.1433e-05
71	-0.0102935	0.000759916	0.00166636	0.000534321	-0.000418936		0.00553707	-0.000183537	0.00152512	0.000403354	1.07128e-05			-0.00938707	0.0114558	-9.27497e-05	0.000480834	-7.13088e-05		0.0137944	0.00133001	-0.00163576	0.000456236	-1.57781e-05
72	-0.00512889	-0.0022562	0.00237665	-1.03812e-05	-0.000439861		0.00617916	0.00037452	-0.00147753	4.84237e-05	0.000306754			-0.0069554	0.0136418	0.000156287	0.000528201	5.38311e-05		0.0083945	0.00166868	-0.000308959	0.000711265	-8.14205e-05
73	0.00131171	-0.00431784	0.00437123	-0.000233891	-0.000554126		0.0129428	-0.0033644	-0.000141529	-0.000115616	3.33105e-05			7.42267e-05	0.00362424	0.000181407	-0.000296772	1.22978e-05		0.00541846	-0.00164073	-0.000745253	-0.000512435	-4.76823e-05
74	-0.0250777	-0.00581244	-0.00470124	0.000440215	0.00101797		-0.00903389	0.0116235	0.00367538	-0.000653345	-0.000541767			-0.0319781	-0.0136385	0.0008429	0.000461192	-7.56912e-05		-0.0122929	-0.00593819	0.000180315	0.000252953	0.00026129
75	-0.0224603	-0.00312627	-0.00413317	0.000437348	0.000252673		-0.0061968	0.0069164	0.00344005	-0.00029943	0.000179162			-0.0212677	-0.00569931	0.000484499	0.000109763	-0.000170683		-0.00568974	-0.00439646	-0.00034289	-2.18661e-05	-6.91418e-05
76	-0.022671	0.00339589	-0.00360706	0.000387276	0.000243046		0.0070543	-0.000971571	0.00482353	0.000378505	-0.000560872			-0.0187475	0.00535525	0.000181596	0.000473937	-5.27007e-05		0.00709229	-0.00266708	-0.000191897	-0.000517994	-0.000189942
77	-0.0219136	0.00490953	-0.0015319	0.000427357	1.59736e-05		0.0103544	-0.00461848	0.00578592	0.000909895	-0.000174574			-0.00878672	0.0156601	0.000117422	0.000622415	2.96011e-05		0.0144196	-0.000605624	0.0014412	-0.000216249	-0.000129461
78	-0.0203505	-0.00313977	-0.00388175	-8.45263e-06	0.00043865		-0.00769978	0.007031	0.000230065	5.58636e-05	-0.000495787			-0.0263399	-0.011091	0.000453608	0.00019131	-0.000149405		-0.0149216	-0.00645396	-0.000134956	-0.000108829	0.000151811
79	-0.0171588	-0.00226194	-0.00294248	-0.00012887	-8.12287e-05		-0.00128031	-0.000133204	0.00310636	-0.000283037	0.000915104			-0.00961191	0.00805119	0.000692193	-0.000415863	-0.000281655		0.00377645	-0.00130461	-0.000624622	0.000454485	-0.000164312
80	-0.013938	-0.00274159	-0.00190871	-8.38603e-05	-0.000151854		-0.00308664	0.00101318	-0.00342746	0.000741014	0.000301309			-0.0117058	-0.00494158	0.000238659	2.38789e-05	-3.49204e-05		0.00023087	0.000400184	-0.000299676	0.000782742	-0.000175065
81	-0.0228491	0.00424935	-0.0025459	0.000482944	0.000203908		0.00662915	-0.00053499	0.00457452	0.000348744	-0.000530095			-0.0187829	0.00402069	8.14384e-05	0.000357494	4.23313e-05		0.0036217	-0.00350327	-0.0008906	-0.000619166	-0.000208654
82	-0.0236738	0.00063547	-0.00324699	0.000638282	0.000323347		-0.00147628	0.00563072	0.00244986	5.94052e-05	-0.000549954			-0.0230866	-0.000343703	0.000371421	0.000496765	-4.42935e-06		-0.00198933	-0.00491056	-0.00112857	-0.000561118	-0.000196213
83	-0.0209525	-0.00326303	-0.00326232	0.000544614	0.000183438		-0.00536356	0.00642905	-3.27019e-05	0.000283921	-0.00016028			-0.0241356	-0.00733469	0.000430948	0.000276844	7.0122e-06		-0.00628508	-0.00424098	-0.000873531	-0.000305548	-0.000145523
84	-0.0215079	0.000797418	-0.00499329	0.000225663	0.000304893		-0.00708564	0.00745897	0.00327173	-0.000448333	-0.000742888			-0.0263559	-0.0081039	0.000152912	0.000331576	-5.66478e-05		-0.0115476	-0.00407512	-0.000480162	-0.000624208	-4.12288e-07
85	-0.0165612	-0.00254537	-0.00260415	-7.6277e-05	-0.000159391		-0.0032282	-0.00111582	0.00440321	-0.000472623	0.00116748			-0.0111572	0.0107525	0.000651384	-0.000144804	-0.000231633		0.00307623	-0.0020564	-0.00047355	0.000283342	-0.000193229
86	-0.0191502	-0.00193708	-0.00338372	6.80652e-05	-4.63381e-05		-0.00417187	0.00114261	0.00407416	-0.000369093	0.000763522			-0.0172249	0.00220171	0.000455386	0.000155321	-0.000133056		-0.00217173	-0.00224987	-0.000233279	0.000281712	-0.00024189
87	0.0129865	0.00180087	-0.00320051	-0.00113222	-0.00087125		-0.00763164	-0.00127332	0.00113715	-0.000786313	-0.000804964			0.0318807	-0.0126611	-0.00291649	-0.000477915	-0.000364878		-0.016896	0.00260116	0.000114876	-0.00103351	-0.0001024
88	0.0163212	0.00187881	-0.00368603	-0.00109996	-0.00106472		-0.0104589	-0.00647776	0.000279299	-0.000761036	-0.000403598			0.0300444	-0.010099	-0.00204391	-0.0003154	4.9186e-05		-0.0128551	0.0047651	0.000545349	-1.39559e-06	-0.000136378
89	-0.00399636	-0.000768552	-0.000114084	-0.000409794	-0.000248025		-0.004841	-0.00356715	-0.00281881	0.000704367	-0.000142023			-0.00371915	-0.00653772	-0.00174084	-0.000161357	-0.000480135		-0.00739287	0.00164439	-0.000347774	-0.000250124	2.27544e-05
90	0.102716	0.000697646	0.00302968	0.0005104	-7.65421e-05		-0.00732334	-0.0106721	-0.004078	0.00103104	-0.000338369			0.0460295	0.00123165	0.00263842	-0.000543885	0.000177273		0.0101871	0.00528307	-0.00172418	2.13693e-05	0.000828345
91	0.00654249	0.00277322	0.00388949	-0.00141012	-0.000227662		0.00913944	-0.00140301	-0.00285972	-0.000463813	-0.000244488			0.0059207	0.0091731	0.000278869	-0.000766776	-0.000319079		0.00812541	0.00156777	0.000129674	-2.02965e-05	0.000122687
92	0.0897405	-0.000236699	0.00303868	0.000166816	-0.000824533		-0.00373003	-0.00251352	-0.00162499	0.000115276	-0.000569902			0.0237992	-6.70972e-06	0.000276592	-0.00052108	-0.00045924		0.0043935	0.0015017	-0.00102362	-0.000131269	0.00015707
93	0.0110146	0.00120729	-0.000846869	-0.00106584	-0.00082305		-0.00558709	-0.0021536	-0.00208157	0.000115093	-0.000435699			0.00530118	-0.0131372	-0.00359968	-0.000502137	-0.000913887		-0.00954379	0.00136798	-0.000245234	-0.000381039	-9.66295e-05
94	-0.0057746	-0.00485863	0.000316809	-0.000399997	-0.000455578		-0.00164576	0.000966005	-0.00246999	0.000843375	0.000256178			0.00419431	-0.00258512	0.00016495	-0.000190324	-9.86019e-05		0.00765721	0.00109522	-0.00132439	0.000636623	1.14947e-05
95	0.0516227	0.00109398	-0.000828705	-0.00111561	-0.00155896		-0.0101558	-0.00622647	-0.000209238	-0.000655675	-0.000555387			0.0361464	-0.0117678	-0.00237857	-0.000396496	-0.000164348		-0.0137112	0.00415888	0.000113409	-0.000807446	-3.9307e-05
96	-0.0104591	-0.00174456	-0.00338785	-0.00059791	-3.91488e-05		-0.00866904	0.00433606	0.00149094	-0.000612257	-0.00117787			0.00342147	-0.0152288	-0.0041526	-0.000619293	-0.00101889		-0.013387	-0.000204683	-0.000444773	-0.000944038	-0.000125031
97	0.100656	0.00417187	-0.00456978	-0.000556965	0.000415813		-0.0163658	-0.0135617	-4.62254e-05	-0.00119507	-0.000137011			0.066164	-0.0112504	-0.00160549	0.000670296	0.000360388		-0.0193249	0.01006	0.000772395	-0.00111496	-2.76524e-05
98	0.0880548	0.00418892	-0.00484263	-0.000884745	-0.00028346		-0.0164717	-0.0138741	6.75731e-05	-0.00126232	-0.000111312			0.0780984	-0.0131116	-0.00202917	0.00134077	0.000178128		-0.021403	0.0101968	0.000648409	-0.00161469	-5.12591e-05
99	0.0456075	0.00350111	-0.00408565	-0.00130745	-0.00146039		-0.0123258	-0.00956726	0.00123073	-0.00108725	-6.19833e-05			0.0140237	0.00196361	-5.10452e-05	-8.97208e-05	0.000151674		-0.0123824	0.00656809	0.000736837	-0.000501863	-4.46944e-05
100	0.0297845	0.000905647	-0.00292685	-0.00119195	-0.00133716		-0.0125525	-0.00954596	-0.00025066	-0.000850885	-0.000129778			0.0404852	-0.0101923	-0.0019022	-0.000191154	0.000243566		-0.0125256	0.00581812	0.000636841	0.000199951	-0.000203448
101	-0.0284182	0.0137978	0.00322649	0.00185783	-0.000661096		0.0181601	-0.00550761	0.00625424	0.00156106	-0.000532103			-0.0113815	0.0353143	-0.00143578	0.00278233	0.000236118		0.0215646	0.000142889	-0.00141887	-0.000162029	-0.000218712
102	-0.0285392	0.0143558	0.00253267	0.00198133	-0.000766236		0.015535	-0.00662272	0.00743004	0.00179226	-0.000409529			-0.00979437	0.0331676	-0.00113107	0.00241243	0.000249914		0.0226286	0.00035292	-0.00230025	-0.000104362	-0.00015613
103	-0.0227246	0.00842823	0.000861832	0.000580996	-9.36326e-05		0.0116033	-0.00538992	0.00588046	0.00123064	-0.000208424			-0.00857915	0.0238836	-0.00101247	0.00136595	3.73382e-06		0.0141916	0.000935119	-0.000126173	0.000335437	-5.47175e-05
104	-0.02818	0.0141165	0.00198581	0.00185228	-0.000721651		0.0150582	-0.00653081	0.0072436	0.00171844	-0.000394429			-0.00861429	0.0311133	-0.00109497	0.00202034	0.000161259		0.0220765	8.99532e-05	-0.00222272	-0.000219157	-0.000178351
105	-0.0177929	0.00739237	2.04221e-05	0.000284639	-0.00011126		0.0042871	-0.0022647	0.00144322	-0.000245237	-0.000250513			-0.00385386	0.0081161	-0.000889411	-0.000367626	-0.000385367		0.0109064	0.000379783	-0.00111698	-6.85514e-05	-3.16339e-05
106	-0.0143688	-0.00255019	-0.00428127	-0.000360835	0.000186879		-0.00831916	0.00577078	0.00125742	-0.000423118	-0.00085137			-0.0103306	-0.0105985	-0.00175007	-0.000283397	-0.000493915		-0.0132995	0.00232287	0.000415047	-0.000338108	-0.000116182
107	-0.0133663	-0.00165958	-0.00393032	-0.000229468	5.66493e-05		-0.00759345	0.00530126	0.00190403	-0.000404042	-0.000518745			-0.013379	-0.00635555	-0.000112556	-6.24724e-05	-0.000173614		-0.0121673	-0.00100373	0.000211568	-0.0001778	-3.30142e-05
108	-0.0159823	-0.00532819	-0.00281863	-0.000168356	6.30754e-05		-0.0075885	0.00828762	0.00078649	-8.86201e-05	-0.000628677			-0.0248571	-0.0113578	0.000292208	0.000145501	-0.000234202		-0.0144373	-0.00470592	-0.000234933	-0.00027235	5.845e-05
109	-0.0197635	-0.0045491	-0.00451891	2.06435e-05	0.000498394		-0.00836383	0.00802503	0.00230889	-0.000445728	-0.000745212			-0.0239665	-0.0112905	5.53331e-06	0.000109167	-0.000228219		-0.0152671	-0.00529595	-0.000184439	-0.000399064	5.30835e-05
110	-0.0249888	-0.0058074	-0.00502889	0.000569581	0.00092753		-0.0088851	0.0111404	0.00346166	-0.000524904	-0.000609119			-0.0322882	-0.0136105	0.00106901	0.000556675	-0.000188413		-0.0138119	-0.00724617	-7.55347e-05	3.40994e-05	0.000246729
111	-0.0214904	0.00888513	0.00289699	0.00118011	-0.000503847		0.0159097	-0.00329601	0.00348521	0.000796537	-0.000402343			-0.0091261	0.0263175	-0.000977106	0.00162051	3.9322e-05		0.0217515	0.000133868	-0.00260047	-0.000166343	-0.000188835
112	-0.0215624	-0.00118137	-0.0044169	0.000241169	0.000527825		-0.00584418	0.00716516	0.00266198	-0.000313074	-0.000623163			-0.0229554	-0.00556888	0.000198121	0.000184916	-5.25356e-05		-0.00335893	-0.00290004	0.000256774	-9.84372e-05	-0.000167289
113	-0.0188544	-0.00367472	-0.00411417	-6.85104e-05	0.000465596		-0.0076565	0.00737791	0.00227208	-0.000480494	-0.000940637			-0.0159879	-0.00920551	-0.000948978	-0.000209311	-0.000172007		-0.0116032	0.000895	0.00044026	0.000126019	-0.000108593
114	-0.0242589	-0.00954162	-0.00259491	0.0010497	0.000706381		-0.00634634	0.00840235	-0.00146489	0.000551481	-1.27252e-05			-0.0364489	-0.0161904	0.00192185	0.000810523	-0.000158654		-0.0143807	-0.00879822	-9.30673e-05	0.000321231	0.000343836
115	-0.00200444	-0.000627521	0.00227061	-0.000738939	-0.000291072		-0.000226809	-0.00297167	-0.00400981	0.000584101	8.1767e-05			0.00465765	-0.00404783	-0.000379776	-0.000188248	-0.000133765		0.00323034	0.000890292	-0.000900154	4.21663e-05	5.93867e-05
116	0.00580113	-0.00259371	0.00364609	-0.000615086	-0.000777282		0.00445338	-0.000288669	-0.00180035	0.000557487	0.000310634			0.00806078	0.000261115	0.000928387	-0.000213742	0.000126967		0.00981166	0.00142245	-0.00111368	0.000300879	0.000158261
117	-0.011588	-0.00968805	0.0031373	0.000320172	-2.64119e-05		0.000112335	0.0108999	-0.00198061	0.000536509	0.000684802			-0.0170369	-0.00121376	0.00130458	-0.000161767	6.08338e-05		0.000140909	-0.00340909	-0.000926637	0.000715124	-2.60943e-05
118	-0.00584893	-0.00219449	0.000800784	-8.33211e-05	-0.000449974		0.0011936	-0.000673786	-0.00178174	0.000341853	0.000552369			-0.00340486	0.0124501	0.000369333	0.000506036	0.000115966		0.0117872	0.0014295	-0.00060842	0.000566181	-4.19582e-05
119	-0.0164996	-0.000498916	-0.00270546	-4.56418e-05	-1.00969e-05		-0.00414966	0.00301201	-0.00104741	0.000400899	0.000202057			-0.0112472	0.0110904	0.000430756	4.21668e-06	-0.000187606		-0.00309772	0.00103818	0.00014701	0.000932368	-0.000279886
120	-0.0179292	0.00453847	-0.00121789	7.0823e-05	-7.53063e-05		-0.00414197	0.000522135	-0.00271323	0.00025322	8.72584e-05			-0.00864991	0.00295237	-0.000280477	-0.000521266	0.000158525		-0.00478695	-0.000498491	0.000528776	0.000444252	3.3713e-05
121	-0.00130525	-0.000478804	0.0030271	-0.000711209	-0.000611857		-0.000364827	-0.00270994	-0.00375461	0.000446174	6.27139e-05			0.00196148	-0.00301361	-0.00128599	-0.000304149	-0.000326172		-0.00916925	0.00292929	0.000278401	0.000121418	-0.00017608
122	-0.0144511	-0.000139269	-2.8418e-05	-0.000168862	0.000394951		0.00175269	0.00814039	-0.000879509	-0.000576404	0.000436643			-0.0191202	-0.00297409	-0.000882315	-0.000833761	0.00146748		-0.00619355	-0.00390668	0.00303095	0.00101132	0.000634568
123	-0.0234414	-0.00570985	-0.00101859	9.58044e-05	0.00124266		0.000440903	0.0117186	-0.000725147	-0.000680843	0.000583411			-0.0283902	-0.0051864	-0.000936942	-0.00177341	0.00307291		-0.00726258	-0.00673859	0.00350031	0.00112264	0.000837195
124	-0.0225133	-0.00433012	0.000231235	-0.000160361	0.00123238		0.00120137	0.0097024	-0.000462202	-0.000648823	0.000492413			-0.0247088	-0.00350738	-0.000730842	-0.00148452	0.00240555		-0.00672767	-0.00642487	0.00274601	0.000830947	0.000711272
125	-0.0200054	-0.00472752	0.00040179	-0.000151888	0.00103081		0.00124355	0.0102544	-0.000770786	-0.000637022	0.000527544			-0.0274291	-0.00517775	-0.000906953	-0.00162809	0.00282212		-0.00749842	-0.00699939	0.00344709	0.00105381	0.000810771
126	-0.0136001	-0.00373648	-0.00143236	-0.000244565	-0.000388937		-0.0012507	-0.000621158	0.00337738	2.63172e-05	0.000944945			-0.0112678	-0.00517889	-0.000405385	0.000114354	7.20142e-05		0.00676371	-0.00157201	-0.00231785	0.000167945	-2.55254e-05
127	-0.009951	-0.00295247	-0.000453747	-0.000283941	-0.000319348		-0.00172489	-0.00228332	0.00157221	-3.23278e-05	0.000964097			-0.00161778	-0.00230627	0.000348704	-0.000143726	7.84342e-05		-0.00240818	0.00294553	0.00020724	0.00152511	-0.000315035
128	-0.00457491	-0.000802127	0.000924577	-0.000434926	-0.000432425		-0.00149495	-0.00134685	-0.00424506	0.000818046	0.000476876			0.00849078	-0.000273474	2.74243e-06	-0.000183595	0.000167493		-0.00662272	0.00477495	0.000441008	0.00193307	-0.000416218
129	-0.0146035	0.000279256	-0.00414581	-0.000235956	-0.00012913		-0.000759752	-0.00630192	0.00470848	-0.000111197	0.000754998			-0.00170445	0.0137537	0.000605133	-0.000845434	-0.000233901		0.00596108	0.000315174	-0.000653554	0.000354737	-0.000122469
130	0.0137121	-0.00328154	0.00165465	-0.000575528	-0.00106745		-0.00327633	-0.00174555	-0.00390057	0.000832021	0.000506475			0.0223725	-0.00344157	-0.000152138	-0.000225224	0.000514388		-0.00794052	0.00613989	0.000634837	0.00147548	-0.000285785
131	0.0974268	0.0033815	-0.00363075	-0.000439073	0.000101435		-0.0135413	-0.0109612	-0.00311225	-0.000143489	-0.000147143			0.0726385	-0.00973241	-0.000735389	0.000835044	0.000253253		-0.015967	0.00901664	0.000677815	-0.000579881	1.94777e-05
132	0.0759711	0.00365276	-0.00457348	-0.000988713	-0.000818198		-0.0155686	-0.0125378	-0.00178023	-0.000688854	-0.000239936			0.0832949	-0.0137079	-0.00208806	0.00166023	4.31047e-05		-0.0193268	0.0103235	0.000722008	-0.00105628	-2.57181e-05
133	-0.0187637	-0.00259039	-0.00260506	0.000198028	0.000506509		-0.00506797	0.0101889	0.00209497	-0.000701327	-0.00018019			-0.0257526	-0.0123353	-0.000334695	-1.21378e-05	0.000213241		-0.00762176	-0.00500996	0.00132621	0.000256284	0.000290563
134	-0.0067462	0.00117686	0.00268198	-0.000626862	-0.000278963		0.0022648	-0.0054973	-0.00149267	0.000607976	0.000173217			0.0152679	0.00333351	7.42721e-05	-0.000217336	0.000320639		0.00665486	0.00113026	-0.000762401	0.000369537	-7.47278e-05
135	-0.0105788	0.00238634	0.00152077	-0.000312863	-0.00024119		0.00227987	-0.0019074	-0.00259347	0.000190439	0.000292883			0.0111587	-0.00132154	-5.02664e-05	-0.000145396	0.000357115		-0.00567099	0.00501578	0.000625615	0.00153772	-0.000341638
136	0.0427506	-0.000572133	-0.000282959	-0.000908224	-0.00158659		-0.00768951	-0.00549786	-0.00389555	0.000397344	0.00026045			0.0530718	-0.00692944	-0.000898077	0.000201373	0.000638884		-0.0125545	0.00879125	0.000623569	0.000266841	-0.000152328
137	0.126886	0.00209373	-0.000330122	0.00114776	0.0019638		-0.0131638	-0.0136258	-0.00395349	0.000419381	-0.000501314			0.0727463	-0.00187162	0.0038431	-0.000173391	-0.000336256		0.00350712	0.00705358	-0.000712395	-0.000175054	0.000813287
138	0.12746	0.00213684	-0.000518207	0.00116365	0.00202315		-0.0153124	-0.0135006	-0.00333694	-6.02158e-05	-0.00052995			0.080793	-0.00951682	0.000165902	0.000962109	-0.000129429		-0.00806945	0.00865904	-0.000174843	-0.000490924	0.000663856
139	0.0649133	0.00375813	-0.00433276	-0.00122355	-0.00114755		-0.0151815	-0.0124312	-6.27222e-05	-0.00107893	-8.2343e-05			0.05747	-0.0104163	-0.00152614	0.000383658	0.00056838		-0.0196501	0.00913042	0.000649789	-0.0012976	-4.63703e-05
140	-0.0147534	0.00545865	-0.00190632	0.000208898	-0.00011462		-0.00516016	-0.00803395	0.000999029	-0.0007237	6.32319e-05			0.0827279	-0.0134474	-0.00207141	0.00163891	0.000100795		-0.00779627	0.000918657	-0.000573816	-0.00126374	-0.00010764
141	0.106992	0.00434759	-0.0046513	-0.000463255	0.000895963		-0.0166928	-0.013749	-0.00110344	-0.000975834	-0.00024452			0.0836663	-0.0133421	-0.00181434	0.00160577	-7.94559e-06		-0.0202832	0.00962087	0.000704122	-0.00143232	-5.38305e-05
142	0.00810596	-0.00335828	0.00407264	-0.000551867	-0.000851324		0.00237185	-0.00253476	-0.0051735	0.000812804	0.000396388			0.0155606	0.00213957	0.000217844	-0.000417498	0.000244079		-0.0056378	0.00514977	0.000536137	0.00172434	-0.000339511
143	0.0198557	-0.00439945	0.00244432	-0.000528877	-0.00128339		-0.00310117	-0.00258019	-0.00505604	0.00096537	0.000466867			0.0314981	-0.00276995	0.000414853	-0.000209875	0.000690448		-0.0089642	0.00666673	0.000655566	0.00134647	-0.000249126
144	0.0188962	-0.00584117	0.00403968	-0.000300282	-0.00133513		-0.000693949	-0.00140556	-0.00529684	0.00101714	0.000537882			0.0341593	-0.00212108	0.000650353	-0.000209179	0.000758873		0.0074847	0.00308292	-0.0012749	0.000718817	0.000151536
145	-0.00679032	-0.0126785	0.00429875	0.000724171	-0.000642411		-0.00362564	0.0098723	-0.00310667	0.00116598	0.000563824			-0.0321048	-0.0130277	0.00256363	0.000660537	-0.000291976		-0.00372322	0.00144598	-0.000251648	0.00179832	-0.000379443
146	-0.0068063	-0.0160994	0.00517504	0.00124399	-0.00081755		-0.00454898	0.0131022	-0.00275833	0.00140509	0.000676126			-0.0339654	-0.0143712	0.00276382	0.000801953	-0.000327618		-0.00324821	-0.00107992	-0.000881378	0.00140338	-0.000244444
147	-0.0259849	-0.0114341	-0.00242202	0.00145821	0.000834631		-0.0070201	0.0149527	0.000619306	0.000353114	-2.31262e-05			-0.0388894	-0.0169844	0.00211714	0.000972694	-0.000158228		-0.014294	-0.0094708	-0.000184042	0.000408498	0.000362086
148	-0.0104388	-0.00196855	0.00235321	-0.000526508	0.000148592		-0.00524193	0.000569005	-0.00340215	0.000787747	6.43443e-06			-0.00733842	-0.00422937	0.000694368	-2.04797e-05	-0.000181319		-0.00112625	-0.00213834	-0.000336848	0.000178002	1.84551e-05
149	-0.0275282	-0.0113523	-0.00342057	0.0014924	0.000968729		-0.00779882	0.014493	0.00083012	0.000293376	-0.000105041			-0.0419954	-0.0189382	0.0022104	0.00110653	-0.000144501		-0.0152675	-0.010006	0.000255736	0.000524552	0.000452348
150	-0.0015178	-0.0167688	0.00591209	0.00128499	-0.00106247		-0.00336283	0.0132026	-0.00272477	0.00145958	0.000780758			-0.0341442	-0.0143004	0.00286076	0.000799337	-0.000355806		-0.00138308	-0.0040572	-0.00168837	0.00069618	-7.18057e-05
151	-0.0139259	-0.002162	0.00260153	-0.000415528	0.000279328		-0.00655231	-0.00278938	-0.00364055	0.00081723	-3.02325e-05			0.0011038	0.00501521	0.000781196	-0.000408488	-0.000230554		0.00456368	0.000876174	-0.00092931	0.00103314	-0.000105737
152	0.00051303	-0.0146474	0.00553967	0.00100146	-0.0010406		-0.0006289	0.0101603	-0.00229683	0.0012101	0.000615053			-0.0288334	-0.0118885	0.00216937	0.000644007	-0.000337155		0.00239774	-0.00401589	-0.00244219	0.000199714	-7.69071e-05
153	-0.0218275	-0.0108174	-0.000660906	0.00138995	0.000413674		-0.00462847	0.0124373	-0.000408075	0.000698947	8.9877e-05			-0.0354002	-0.0148052	0.00174711	0.000914059	-0.000200864		-0.0118561	-0.00784062	-0.000562233	0.00021142	0.000270525
154	-0.0152448	-0.00438583	-0.00148459	-9.88407e-05	-3.98727e-05		-0.00371086	0.00739019	-0.00230254	0.000771972	0.000262862			-0.0270854	-0.0108971	0.00172398	0.000401645	-0.000221609		-0.00355678	0.00197007	-0.000103536	0.00124386	-0.000240175
155	-0.021412	-0.0096032	-0.000989447	0.00115917	0.000462565		-0.00542317	0.0109326	-0.0010899	0.000608963	3.76588e-05			-0.0323026	-0.0135688	0.00141297	0.000646484	-0.000233625		-0.0115182	-0.00619385	-0.000283248	5.36406e-06	0.000215447
156	-0.0116739	-0.00780211	0.000550779	-0.000100038	-0.000330878		-0.00231059	0.00605783	-0.00313693	0.000720148	0.000192217			-0.0191807	-0.00764753	0.000920738	0.000101953	-0.000241408		-0.00605803	0.00234829	0.000116877	0.0014243	-0.00034478
157	-0.0124595	-0.0077411	0.000275272	-8.07553e-05	-0.000430986		-0.00332231	0.00618073	-0.00273256	0.000696798	0.00022292			-0.0212674	-0.00826015	0.00109269	0.000154679	-0.00024264		0.0024994	-0.000912069	-0.00128635	0.000584158	-9.57042e-05
158	-0.0168035	-0.00292361	-0.00341243	-0.000117701	6.58666e-05		-0.00647849	0.00256487	-0.00154353	0.000263483	1.2072e-06			-0.0153612	-0.00638287	0.0003592	2.90757e-05	-0.000134947		-0.00855983	0.000403707	0.000216789	0.000560185	-0.000161915
159	-0.00774383	-0.00307715	0.00169223	-0.000256783	-0.00018857		0.00365353	-0.000177991	0.000907633	-0.000432676	0.000765402			-0.00122521	0.00645444	0.000304802	-0.000617156	0.000136697		-0.000941974	0.00179546	0.00110186	0.00102054	-0.000260575
160	-0.0226442	0.0105358	0.00360888	0.00147607	-0.000694177		0.0171323	-0.00442274	0.00526441	0.00130742	-0.000523934			-0.00948023	0.0307725	-0.00121847	0.00216233	0.000160459		0.0220968	0.000499572	-0.00276021	2.1136e-06	-0.000105321
161	-0.0129943	-0.000880505	-0.00276172	-0.000316712	-0.000336047		-0.00483209	-0.00532661	0.00627778	-0.000844056	0.00153941			-0.00819741	-0.000630346	-0.000294963	3.33355e-05	4.61637e-05		0.00737668	0.00108032	-0.000709116	0.000844281	-0.000105065
162	-0.00350969	-0.00440676	0.000592691	-0.000326444	-0.000463761		-0.00193251	-0.00339538	-0.00157021	0.00081298	4.59688e-05			-0.00269484	-0.0026743	9.842e-05	-9.71662e-05	-0.000112119		0.00171406	-0.000360601	-0.00110281	-2.98644e-05	4.53502e-05
163	-0.0141682	0.00343528	0.00511427	-0.00119728	0.000967225		0.0154208	-0.000557594	-0.00414465	-0.00102412	-2.01026e-05			0.00191187	0.0119605	0.000364731	-0.00110404	-0.000399713		0.0117346	0.00102435	0.0018798	-0.000203658	3.71797e-05
164	-0.0260054	0.00963677	0.001678	0.000642091	3.67505e-05		0.0168817	-0.00444344	0.00382011	0.000671744	-0.000263342			-0.00880837	0.0239999	-0.000254106	0.000225116	0.000219641		0.01857	-0.000760981	0.00308212	-0.000602134	-0.000183453
165	-0.0132684	-0.00550228	-1.51295e-06	-0.000223546	-0.000104802		-0.00394289	0.00768539	-0.00227083	0.000630238	0.000106413			-0.0245065	-0.0100139	0.00131837	0.000251122	-0.000192575		-0.00567245	0.00212652	0.000254465	0.00154063	-0.000406002
166	0.109684	0.00381489	-0.00366354	-0.000199842	0.000979612		-0.0153321	-0.0131888	-0.00175554	-0.000577734	-0.000361738			0.0723878	-0.0108395	-0.00116561	0.000849277	0.000208983		-0.0171334	0.00791642	0.000384024	-0.00126845	9.31171e-05
167	-0.012105	0.000631509	-0.004677	-0.00068909	-5.91023e-05		-0.00830304	0.00528729	0.00182186	-0.000562139	-0.00113752			-0.00755707	-0.0137589	-0.00344298	-0.000479899	-0.000757437		-0.0100046	-0.00247672	-0.00102257	-0.000985396	-0.000194673
168	-0.0271882	-0.00660008	-0.00542872	0.00075808	0.00109093		-0.00937462	0.0125312	0.0033314	-0.000518465	-0.000567327			-0.040362	-0.0181696	0.00134151	0.000888514	3.90849e-05		-0.0151417	-0.00896289	-0.000117038	0.000301667	0.000311748
169	0.108782	0.0010112	-0.000124977	0.000530839	0.000534726		-0.0111058	-0.00956426	-0.00459247	0.000475234	-1.77841e-05			0.0608184	-0.00612843	0.000498709	0.000233791	0.000421672		-0.0105462	0.00864845	0.00050796	0.000231143	1.32859e-05
170	-0.0127432	-0.00404638	-0.00254234	-0.000149297	0.000155358		-0.00503957	0.00627009	0.00268001	-0.000608031	-0.000622535			-0.017154	-0.0139795	-0.0019822	-0.000243867	-0.000291629		-0.0125339	-0.00528809	-0.000175494	-0.000357523	0.000116749
171	-0.0231763	0.00944431	0.000614309	0.000884093	-0.000359139		0.0100783	-0.00510223	0.00479534	0.00105008	-0.000102012			-0.00719446	0.0183043	-8.79892e-05	0.000816818	6.11486e-05		0.0167496	0.000431115	-0.000923538	-2.44378e-05	-6.97168e-05
172	-0.00673553	-0.00223033	0.00328824	-0.000441596	-0.0002176		0.00718417	-0.00169795	-0.00289829	0.000126032	0.000244397			6.24401e-05	0.0116814	0.000410564	-0.000838458	-1.36069e-06		0.00417389	0.00101281	0.00023814	0.000566296	-0.000160048
173	-0.00499426	-0.00272703	2.85073e-05	-0.000237227	-0.000264256		-0.00337007	-0.00153687	-0.00372853	0.000792881	0.00020474			-0.00901046	-0.0108312	-0.00220981	-0.00019297	-0.000611193		-0.0109814	0.002935	0.000369719	0.000339576	-0.000180349
174	0.113383	-0.00123364	0.00322689	0.00136537	0.000501149		-0.00744888	-0.00857948	-0.00504092	0.00117222	-0.000207551			0.0623936	0.000557149	0.00401395	-0.000458089	-0.000114544		0.00830967	0.00819062	-0.00223632	3.51793e-05	0.00145341
175	0.129357	0.000355439	0.00258662	0.0018658	0.00186274		-0.0121478	-0.0134321	-0.00538447	0.000985301	-0.000518126			0.0810765	-0.00240153	0.00448892	5.00997e-05	-0.000621313		0.00770306	0.00739664	-0.00216153	-0.000181127	0.00127472
176	0.0873938	0.000155402	0.00074096	2.59023e-06	-0.000812893		-0.0106299	-0.00906332	-0.0047381	0.00058819	-1.28187e-05			0.054028	-0.0021716	0.00171998	-7.98745e-05	0.000487541		-0.006325	0.0069128	0.000295195	0.000583437	0.000236689
177	0.12633	0.000711414	0.00152397	0.00156464	0.0016943		-0.0109864	-0.00941507	-0.00437667	0.000524107	-5.88604e-05			0.0625029	0.00079216	0.00326799	-0.000279676	3.04325e-05		-0.00367096	0.0066605	0.000520507	4.24648e-05	0.000502252
178	0.00559274	-0.00325257	0.000686804	-0.000461292	-0.000755618		-0.00416936	-0.0018933	-0.00382513	0.000640776	0.000306503			0.0240524	-0.00233571	0.000325315	-0.000131823	0.000586169		-0.00970326	0.00560659	0.00078798	0.000935817	-0.000189207
179	0.0227221	-0.00636814	0.00435936	-0.000214365	-0.00149983		-0.00160487	-0.00278772	-0.00555784	0.00106461	0.000457516			0.0398746	-0.00319175	0.00076288	-0.000152841	0.00077246		-0.000346705	0.00329356	-0.000630589	0.000651585	0.00014928
180	-0.0182774	0.00607505	-0.00046829	0.000274434	2.56619e-05		0.0092573	-0.00163354	0.00245053	5.27088e-06	-0.000434546			-0.00774931	0.00522499	-0.000305847	0.000157606	-0.0002011		0.012295	0.000127879	-0.000290642	-0.000195423	1.96724e-05
181	0.0186641	-0.0110418	0.00581211	0.000281043	-0.00145896		0.00713507	0.00114094	-0.00424676	0.000466927	0.000252256			-0.0227028	-0.0105087	0.000973734	0.000475138	-0.000299571		0.00297216	-0.00156836	-0.00200263	3.44082e-05	5.05088e-05
182	-0.0178373	-0.0047235	-0.00205635	0.000154389	0.000139499		-0.00559556	0.00933967	0.000930007	0.000240662	-2.74957e-05			-0.0299074	-0.0131697	0.000314911	0.000380757	-9.68406e-05		-0.00882153	-0.00336503	-0.000800468	-0.000159255	-8.30582e-05
183	-0.0168841	-0.0095143	0.000210135	0.00124342	3.20574e-05		-0.00625152	0.0124083	0.000300463	0.000648134	0.000150569			-0.02889	-0.0120278	0.000657176	0.000510393	-0.000176649		0.00348444	-0.00458312	-0.00279388	-0.000430598	-0.000142314
184	-0.00195262	-0.0121986	0.00457578	0.000914425	-0.000908383		-0.00180471	0.01138	-0.00176998	0.00121293	0.000625599			-0.0235572	-0.0104709	0.00137822	0.000505066	-0.000297366		0.0066069	-0.00357641	-0.00304349	-0.000140815	-9.70427e-05
185	-0.0238885	0.00632666	-0.00187557	0.000437431	0.00020925		0.00483901	0.00143714	0.00289735	-1.37623e-05	-0.000738298			-0.00975411	0.00753253	-0.000251485	0.000148632	-0.000274465		0.00953643	-0.00253904	-0.00231871	-0.000610048	-6.67449e-05
186	-0.0035243	-0.0052742	0.00305923	0.000595889	-0.000671945		0.00386273	0.00273054	-0.000394611	0.00084269	8.72718e-05			-0.0186517	-0.00716852	6.62457e-05	0.000367181	-0.000450618		0.0039752	-0.00327742	-0.00252249	-0.000293079	9.18713e-06
187	-0.0231504	0.00503796	-0.00236007	0.000291368	0.000283974		-0.00424284	0.00649471	0.00283866	-0.000283112	-0.00094048			-0.0161486	-0.000138234	-0.000272866	0.00019196	-0.00029215		0.00122248	-0.00433648	-0.00178923	-0.000749141	-0.00019436
188	-0.0130229	-0.00738886	0.00106188	0.00124422	-0.000137019		-0.00211163	0.0081002	0.0021808	0.000263896	-0.000563263			-0.0222309	-0.00425425	0.000474871	0.00054241	-0.000351326		0.00244537	-0.0045136	-0.00260183	-0.000504077	-0.000124424
189	-0.00321408	0.0035013	0.00416689	-0.00111377	0.000324334		0.0141232	-0.00160207	-0.00294917	-0.000735112	-0.000117383			0.00407881	0.00818536	0.00021809	-0.000866769	-0.000434643		0.00808585	0.00103788	0.000560309	-0.00026191	7.34154e-05
190	-0.0187777	0.00302667	0.00578781	-0.00134992	0.00124665		0.0213324	-0.000288854	-0.00474218	-0.00155595	-3.45316e-05			-0.00155041	0.01713	0.000708146	-0.00148928	-0.000427727		0.0159858	-0.000553445	0.00359211	-0.000529012	-5.40164e-05
191	-0.0185125	0.0030523	0.0052335	-0.00120323	0.0010779		0.0233385	-0.00067197	-0.00476271	-0.00166406	-9.13364e-05			0.000666198	0.0166812	0.000740781	-0.00135779	-0.000435863		0.0172913	-0.000802941	0.00215618	-0.000673059	-0.00012926
192	-0.0168176	-0.000167152	0.000675459	-0.000629544	0.000558774		-8.90624e-05	0.00405501	-0.00288499	0.000204682	7.53757e-05			-0.0141841	-0.00504486	-0.000110383	-0.000163425	-0.000236408		-0.0074477	0.00283522	0.000664394	0.000858439	-0.000265482
193	-0.0186635	0.00215897	0.00476811	-0.00110527	0.00108305		0.0233142	-0.000274448	-0.00493106	-0.00177932	-6.30253e-05			-0.000692722	0.0164734	0.000746407	-0.00134219	-0.000353912		0.0171737	-0.000825754	0.00315371	-0.000612623	-0.000108531
194	-0.0186484	0.0066344	0.00579831	-0.000174868	0.000419055		0.0181954	-0.00092632	-0.00176306	-0.000457757	-0.00022358			0.000200977	0.0189284	-0.000218337	0.000475319	-3.27595e-05		0.0201691	-0.000829009	-0.0029371	-0.000428348	-0.000231999
195	-0.0216472	0.00703401	0.00320839	-3.53778e-05	0.000403403		0.0159513	-0.000420563	-0.000936539	-0.00073641	-0.000363829			-0.00348816	0.0178109	-0.000142605	-0.000730236	-0.000429705		0.0181138	-0.00117535	-0.00250265	-0.000521541	-0.000226206
196	-0.0204693	0.00378227	0.000946599	-0.000462352	0.000653233		0.0150565	-9.35705e-05	-0.00301306	-0.000928972	-9.11692e-05			-0.0038506	0.014322	-0.000146259	-0.000768279	-0.000309734		0.00954485	-0.00151237	0.000776518	-0.00067665	-0.000117032
197	-0.0210024	0.00358908	0.00527911	-0.00125132	0.00137587		0.0179347	-0.000737878	-0.00151447	-0.000960521	-0.000220973			-0.00590896	0.0193239	-8.17103e-05	-0.00153177	-6.42929e-05		0.0169347	-0.00115282	0.00461846	-0.000720228	-7.1952e-05
198	-0.0135643	0.00269458	-0.00389953	-0.000185233	6.17677e-06		-0.00891617	-0.00585632	0.00238365	-0.000917683	0.000139666			-0.00786151	-0.0073898	-0.00112451	-0.000233871	-0.000253325		-0.0121949	-0.00100995	-0.000229734	-0.000762029	-0.000101689
199	-0.0169625	-0.000178205	-0.00355309	-1.87977e-05	0.00032066		-0.00733646	0.00515065	0.00240884	-0.000618253	-0.000688403			-0.0186908	-0.0105271	-0.000851928	-0.000102069	-0.000187202		-0.0140704	-0.00301943	-0.000198388	-0.000599186	-1.01656e-05
200	-0.0164343	-0.00507595	-0.0018147	6.52246e-06	0.000136448		-0.00541793	0.00756172	0.000578546	0.0001455	-0.000270787			-0.0255879	-0.0113774	0.000317773	7.19679e-05	0.000111244		-0.0065818	-0.000766145	1.87757e-05	0.000768915	-0.000190565
201	-0.0220011	0.00404732	0.00685065	-0.00162538	0.00178465		0.0183511	0.0012347	-0.00364268	-0.00149414	-0.000101276			-0.00204313	0.0212899	-5.17075e-05	-0.00198919	-0.000512578		0.0185569	-0.00144349	0.00631731	-0.00072068	-1.94578e-06
202	-0.0183305	0.0026285	0.00524689	-0.00111139	0.00105301		0.021695	-5.3881e-06	-0.0041659	-0.00157332	-8.25313e-05			-0.00339274	0.0185471	0.000424903	-0.00140691	-0.000272792		0.0172684	-0.00101401	0.00458632	-0.000670569	-4.6036e-05
203	-0.0127614	0.00269206	-0.00282376	-9.5053e-05	0.000199047		-0.00521175	-0.00211792	0.00185728	-0.000810981	-0.000539069			-0.00816612	-0.00588245	-0.00113064	-0.000266825	-0.000272151		-0.0126033	-6.66792e-05	-6.89763e-05	-0.000949529	-8.48913e-05
204	-0.0191786	0.00271181	0.00460132	-0.00113679	0.00101162		0.0223879	-0.000369046	-0.00485376	-0.00169924	-5.67191e-05			-0.00229095	0.0160229	0.000686718	-0.00134929	-0.000388614		0.0160788	-0.000849064	0.0032974	-0.000607679	-0.00010165
205	-0.0186897	0.00263783	0.00436409	-0.00115366	0.00112707		0.00869877	0.000728639	-0.00341915	-0.000657385	1.45465e-05			-0.00268823	0.0111387	0.000512349	-0.00109564	-0.000472062		0.00916266	0.000367954	0.00250783	-0.000348532	-0.0001006
206	-0.0152949	0.00204856	0.00613335	-0.00127702	0.00104634		0.0135972	0.0010898	-0.00445088	-0.000734659	7.60027e-05			-0.00264815	0.0138363	0.000535716	-0.00126755	-0.000367591		0.0116819	0.00030724	0.0023429	-0.000248047	-6.23504e-05
207	-0.017813	0.00184067	0.000771527	-0.000703715	0.000707353		0.00870839	0.000809929	-0.002764	-0.000718162	-4.21093e-05			-0.010995	0.00349701	0.00024352	-0.000537778	-0.000334421		0.00116639	0.000623546	0.00152976	0.000274551	-0.000229073
208	-0.015861	-0.00239786	-0.00148986	-0.000281244	0.000208139		-0.00420786	0.00506172	-0.000490118	1.82275e-05	-0.000348474			-0.017315	-0.00875662	-0.000566897	-0.000133975	-0.000195659		-0.00862887	0.00117084	0.000194884	0.000459258	-0.000213817
209	-0.0103653	0.00348917	0.00534491	-0.0010674	0.000620269		0.0153025	-0.00151505	-0.00414978	-0.000829691	4.98729e-07			0.0108422	0.00994413	0.000704101	-0.000859799	-0.000141613		0.012026	0.000984809	0.00156925	-0.00022065	4.62335e-05
210	-0.015791	0.00517777	0.00137173	-0.000674836	0.000532038		0.0118117	-0.000765438	-0.00176473	-0.000996974	-0.00030498			-0.00235961	0.00905101	-0.000579428	-0.000829465	-0.000475289		0.0097018	0.00033862	0.00143702	-0.000324169	-4.20717e-05
211	-0.0103924	0.00116931	-0.00476554	-0.00076116	-5.70749e-05		-0.0085658	0.00367671	0.0020075	-0.000820533	-0.00132526			-0.00205198	-0.01527	-0.00420621	-0.000646686	-0.000993162		-0.0112226	-0.00208892	-0.000911326	-0.00122613	-0.000208405
212	-0.0259318	0.0102768	0.000576613	0.000942323	-0.000266859		0.0153789	-0.00510898	0.00485202	0.000964162	-0.000253765			-0.00921883	0.0263843	-0.000398583	0.000822753	0.000190825		0.017544	-0.000735416	0.0015583	-0.000556449	-0.000163548
213	-0.0157874	0.00447772	-0.00293196	-0.000232633	5.25243e-05		-0.00418197	0.00178049	0.00215136	-0.000818165	-0.00101068			-0.00578913	-0.00396694	-0.00181404	-0.000508246	-0.000518701		-0.00618647	-0.00147532	-0.000428483	-0.000932908	-0.00021328
214	-0.0177865	0.00184943	0.00552117	-0.00117161	0.00117876		0.0182856	0.00102227	-0.00365947	-0.00127616	3.15717e-05			-0.00220915	0.0158834	0.000334707	-0.00127868	-0.000223887		0.0146892	-0.00107734	0.0046376	-0.000453454	2.23605e-05
215	-0.0218628	0.00333253	0.00577794	-0.00141088	0.00166511		0.0154256	0.00276781	-0.00345171	-0.00134759	4.74843e-05			-0.00322907	0.0187699	-4.01577e-06	-0.00193662	-0.000604518		0.0160603	-0.00138358	0.00554162	-0.000554614	4.54121e-05
216	-0.0213928	0.0046051	0.00539187	-0.00132413	0.00146375		0.0145999	0.000192209	-0.0020738	-0.00133511	-0.000288294			-0.00201816	0.0197685	-5.91651e-05	-0.00175079	-0.000474452		0.0182936	-0.00133286	0.00609376	-0.000718491	-1.30555e-05
217	-0.0214805	0.00449449	0.00597972	-0.00138254	0.00156518		0.017062	0.0015995	-0.00320117	-0.00149818	-0.000101273			-0.00359797	0.0190955	-0.000218923	-0.00200229	-0.000621839		0.0165096	-0.00128999	0.00570154	-0.000670121	3.05291e-07
218	-0.0195044	0.00363338	0.00657516	-0.00142655	0.00145274		0.0184684	0.000222558	-0.00333719	-0.00128944	-0.000137361			-0.00263411	0.0208584	-2.41283e-05	-0.00183719	-0.000472995		0.0175289	-0.000813094	0.00511841	-0.000652571	-4.16416e-05
219	-0.0132582	0.00181838	-0.00392926	-0.000440783	-0.000225217		-0.00467033	0.00297121	0.00254046	-0.000381039	-0.000773225			-0.0108448	-0.00567942	-0.00158567	-0.000185978	-0.000298882		-0.00645835	-0.00295302	-0.00129536	-0.000869133	-0.000238218
220	-0.0111824	-0.00204438	-0.00196759	-0.00040174	-0.000414783		-0.00112128	-0.00306412	0.00403866	-6.27622e-05	0.000907826			-0.0112385	-0.00560064	0.000120341	1.00957e-05	-9.80131e-06		-0.000940337	-0.00231894	-0.00161773	-0.00047294	-0.000130563
221	-0.00591637	0.00328367	-0.00394414	-0.000430753	-0.000505327		-0.00750093	-0.00674121	0.00671503	-0.00124381	0.00163579			-0.00484998	-0.000729132	-0.000478581	-4.46159e-05	2.75077e-06		-0.000258268	-0.00241801	-0.00175879	-0.000744775	-0.00016981
222	-0.0117536	-0.000347239	-0.00311584	-0.000492722	-0.000558327		-0.00622219	-0.0060972	0.0073777	-0.00116647	0.00193404			-0.0100879	-0.0036572	-0.00054734	0.000158235	9.07073e-05		0.00689079	-0.00276041	-0.00285134	-0.00045961	-5.28542e-05
223	-0.0187574	0.00886597	-0.000886107	0.00055238	-0.000396029		0.00777896	-0.00321388	0.00431996	0.000265342	-0.000334435			-0.00809424	0.0170682	-0.000876802	0.00059458	-0.000201931		0.0129074	-0.00139045	-0.00201762	-0.000554955	-7.70465e-05
224	-0.020674	0.00944587	0.00090547	0.000877855	-0.000501363		0.00920692	-0.00569067	0.00415205	0.00108114	-0.00012406			-0.00532245	0.0189079	-1.48644e-05	0.000669027	5.28746e-05		0.0175039	0.000192822	-0.000750816	-0.000210763	-3.46993e-05
225	-0.0131151	-0.000154149	-0.00310026	-0.000464441	-0.000472095		-0.00554403	-0.00495395	0.00699684	-0.00102025	0.0019278			-0.0121832	-0.00546996	-0.000704723	0.000136964	9.21694e-06		0.00383245	-0.00246413	-0.00242043	-0.000326681	-4.17866e-05
226	-0.0139303	0.00124958	-0.003381	-0.000230435	-0.000288821		-0.00540075	-0.00391661	0.00648121	-0.000947986	0.00144535			-0.00907087	0.000752207	-0.000206248	2.61272e-05	0.000103443		0.00157847	-0.00167846	0.000157082	-0.000277114	-0.000173655
227	-0.0306834	0.016343	0.00234414	0.00236941	-0.000948737		0.0166095	-0.00692176	0.00808261	0.00202015	-0.000514009			-0.0110545	0.0354665	-0.00132554	0.00285482	0.00032779		0.0198097	-0.000791889	-0.00197582	-0.000505202	-0.000315328
228	-0.010799	0.00234554	-0.00388633	-0.000253094	-0.000209611		-0.00793767	-0.006533	0.00472417	-0.00099451	0.000939991			-0.00645467	-0.00168481	-0.000274295	-9.51257e-05	1.70387e-05		-0.00523415	-0.00189024	-0.000645881	-0.000559229	-0.000204582
229	-0.0107425	0.000705931	-0.00317257	-0.000336759	-0.000295838		-0.00523554	-0.00532605	0.00518007	-0.000801986	0.00127689			-0.00157224	-0.00290567	9.5284e-07	-0.000108606	0.000118255		-0.00132445	-0.00150281	-0.000944496	-0.000365692	-0.000178938
230	-0.00832474	0.00263163	-0.00381537	-0.000373039	-0.00044415		-0.00690574	-0.00625391	0.00696519	-0.00121625	0.00169877			-0.00706441	0.000417636	-0.000518936	6.53634e-05	7.80408e-05		-3.32209e-05	-0.00240697	-0.00147083	-0.000557928	-0.00018818
231	-0.011837	0.000500988	-0.00363307	-0.000309784	-0.000245108		-0.00565525	-0.00453406	0.00607332	-0.00090545	0.00135607			-0.012061	-0.00464605	-9.00603e-05	-1.31358e-05	2.04265e-06		-0.00514952	-0.00192716	-0.000427316	-0.000204496	-0.000223327
232	-0.0142129	0.00198319	-0.00296471	-0.000245391	-0.000497354		-0.00657265	-0.0059236	0.00737404	-0.00120605	0.00193576			-0.0110325	-0.0018578	-0.000618649	0.000154466	0.000123024		0.00333057	-0.00237042	-0.00192678	-0.000471958	-0.000104854
233	-0.02902	0.0150457	0.00203464	0.00205998	-0.000858061		0.0151098	-0.00657145	0.00754456	0.00176818	-0.000433934			-0.0103197	0.0331874	-0.0012674	0.00261224	0.000303264		0.0193873	-0.000747672	-0.00249226	-0.000457912	-0.000284243
234	-0.0218423	0.00893259	0.000737266	0.000936553	-0.000438816		0.00792064	-0.00149596	0.00288338	0.000543921	-0.000221463			-0.00730944	0.0164328	-0.000336952	0.000823929	7.92256e-06		0.014343	0.000494322	-0.00109774	6.86091e-05	-1.53641e-05
235	-0.00944193	0.00133548	0.00283659	0.000210214	-0.000468607		0.0108156	-0.000465343	-0.00154098	-0.00014838	0.000121188			-0.00686289	0.0170101	-2.62613e-05	0.000427518	1.89464e-05		0.0139191	0.00101372	-0.000843721	0.000253499	-2.71857e-05
236	-0.0260751	-0.00655494	-0.00490494	0.000694001	0.00105812		-0.00911412	0.0108245	0.00393636	-0.000699232	-0.000473901			-0.0372636	-0.0168171	0.00102291	0.000706332	5.9714e-05		-0.0151392	-0.00820875	0.000123455	0.000171493	0.000314757
237	-0.02457	-0.00363257	-0.00481418	0.000489529	0.000716115		-0.00515085	0.0042893	0.00476108	-0.000632075	0.000437695			-0.0277361	-0.0082431	0.000191955	0.000168059	0.000353907		-0.00910786	-0.00546334	-1.89903e-05	-5.90925e-07	0.000142994
238	-0.0219862	0.00465199	-0.00354082	0.00029421	9.80734e-05		0.00571414	-0.0011721	0.0050075	0.000320551	-0.000526556			-0.0177017	0.00638778	4.96083e-05	0.000463504	-8.08772e-05		0.00843922	-0.00206841	0.000722328	-0.000467632	-0.000185018
239	-0.021115	0.0065674	-0.00110532	0.000373214	-0.000170243		0.0110497	-0.00474169	0.00552477	0.000949133	-0.00024543			-0.00795956	0.0185266	-2.88645e-06	0.000593494	2.69979e-05		0.0152069	-0.00075742	0.002212	-0.000361857	-0.000129068
240	-0.0247377	-0.00433258	-0.00516603	0.000446603	0.000817295		-0.0082593	0.00987781	0.00203356	-0.000277241	-0.00066146			-0.0329994	-0.0139773	0.000386386	0.000385607	0.00020286		-0.0137744	-0.00708265	-0.000159559	-5.38888e-05	0.000218195
241	-0.0238011	-5.20644e-05	-0.00400463	0.000449374	0.000208607		-0.00376199	0.0039873	0.00397089	-0.00069311	0.000853223			-0.0253972	-0.0089985	-2.25077e-05	-5.31829e-05	0.000488687		-0.00303373	-0.00435821	-0.000546566	8.4755e-05	-6.86772e-05
242	-0.0231583	-0.000520931	-0.00444642	0.000344644	0.000189611		-0.00465032	0.00170125	0.00509441	-0.000691164	0.000957873			-0.0249037	-0.00745851	0.000209175	0.000167549	0.000216012		-0.000639429	-0.00410624	-0.000936888	-8.5586e-05	-0.000180786
243	-0.00779851	-0.002106	-0.00115201	-0.000229867	-0.000373821		-0.00318213	0.00232491	-0.0015997	0.000511476	0.000281299			-0.00747504	-0.00489499	1.8239e-05	-5.40395e-05	-1.50723e-05		-0.00639187	-0.00175462	-0.000275062	0.000182622	-0.00019914
244	-0.0219534	0.00796883	0.000269302	0.00061499	-0.000318468		0.0114692	-0.00503546	0.00494917	0.00100746	-0.000171588			-0.00892522	0.0195478	-0.000176226	0.000803533	0.000111114		0.0140504	0.000304154	0.000353873	7.47313e-05	-9.94007e-05
245	-0.0260981	0.00516742	-0.00349279	0.000680187	0.000203561		-0.000894784	0.00480992	0.0033002	-3.59442e-05	-0.000752359			-0.0249371	-0.00109512	1.33475e-05	0.000694154	-4.2578e-05		0.00111351	-0.00408701	-0.00129244	-0.000696256	-0.000222514
246	-0.0246993	0.00550457	-0.00317749	0.000598916	0.0001149		0.00603097	-0.000322224	0.00481749	0.000360559	-0.000541494			-0.0212856	0.00300871	-4.22798e-05	0.000554448	-3.69731e-05		0.0064381	-0.00323744	-0.000933504	-0.000650913	-0.000188902
247	-0.0232153	0.00171578	-0.00494337	0.000369406	0.000274418		-0.00733006	0.0076643	0.00296712	-0.000396193	-0.000647663			-0.0257987	-0.0127511	-0.000451034	0.000195357	-0.000130014		-0.011331	-0.00361283	-0.000696532	-0.000627229	-4.71966e-05
248	-0.0260697	0.00408632	-0.00471062	0.000529787	0.00031907		-0.0069081	0.00694109	0.00342469	-0.000561532	-0.00102801			-0.0289685	-0.0112567	-8.16382e-05	0.000455731	-0.000155327		-0.00738322	-0.00443074	-0.00130685	-0.00085165	-0.000178385
249	-0.0248753	0.0032661	-0.00502792	0.000439126	0.000306522		-0.00682034	0.00718746	0.00391536	-0.00051174	-0.000774952			-0.0291967	-0.00994156	6.17878e-05	0.000460447	-8.40642e-05		-0.00613494	-0.00464392	-0.000965789	-0.000682906	-0.000143586
250	-0.025488	-0.00461778	-0.00509119	0.000562461	0.000928512		-0.00786931	0.00947974	0.00389069	-0.000744386	-0.000295412			-0.0325476	-0.0120206	0.000449007	0.000429548	0.000228293		-0.0133026	-0.0073627	0.00019848	6.68163e-05	0.000304893
251	0.0234498	0.00322498	-0.00447672	-0.00140752	-0.00109568		-0.010145	-0.00172382	0.00169912	-0.00106687	-0.00100888			0.0121582	-0.0159005	-0.00430655	-0.000630822	-0.000980691		-0.0160077	0.000360432	-0.000286262	-0.00133754	-0.000141279
252	0.0137391	0.00256579	-0.00348115	-0.0012618	-0.000830487		-0.0096422	-0.00317294	0.00092268	-0.000966331	-0.000927194			0.019676	-0.0150349	-0.00393391	-0.000614253	-0.000824491		-0.018246	0.0030958	-1.68158e-06	-0.00144809	-0.000124755
253	-0.00181851	0.00135051	-0.0044046	-0.000795238	-0.000263471		-0.0111769	-0.00391612	0.00052714	-0.000767883	-0.000805592			0.0132156	-0.0136284	-0.00343096	-0.000494272	-0.00071001		-0.0147827	0.000665907	-0.000302566	-0.00117617	-0.000120787
254	0.00418362	0.00114276	-0.0015097	-0.00081237	-0.000597069		-0.00757521	-0.00294248	-0.00185598	0.000163025	-0.000631725			-0.0019095	-0.0124786	-0.00343835	-0.000468434	-0.00084298		-0.0128003	0.00197145	-0.000175292	-0.000620653	-9.75037e-05
255	0.0992638	0.00100614	0.00202925	0.000264505	-0.000213027		-0.00797263	-0.0110133	-0.00371207	0.000861513	-0.000410074			0.0549287	-0.000460158	0.00238178	-0.000442409	7.25906e-05		0.0106622	0.00374456	-0.00168661	-0.000232003	0.000678038
256	0.123995	0.00142786	0.00113615	0.00124627	0.00157482		-0.0117931	-0.0130657	-0.00425078	0.000434701	-0.000477448			0.0748944	-0.00624371	0.00146835	0.000368166	-0.00014548		0.00400353	0.00539827	0.00100632	-0.000583167	0.000536901
257	0.0561956	0.000998573	0.00123528	-0.00112065	-0.00156657		-0.0062865	-0.00368159	-0.00157713	-0.000102521	-0.000725433			0.00982798	-0.0115855	-0.00332517	-0.000639267	-0.000934749		-0.00442716	0.000929614	-0.00049773	-0.000529178	-5.74544e-05
258	0.0890095	0.00410778	-0.0046632	-0.000821433	-0.000255813		-0.0167663	-0.0137144	-0.000800125	-0.001065	-0.000348447			0.0541222	-0.0117904	-0.00206398	7.14588e-05	0.000146902		-0.0206544	0.0077001	0.000417536	-0.00168716	-8.84959e-05
259	0.00745992	-0.00363733	0.00153178	-0.000626636	-0.00077982		0.00129244	-0.00449346	0.000588796	0.00085609	0.000279099			-0.000994559	-0.00398253	-4.85404e-05	-0.000166272	-0.000236002		0.00661687	0.000334827	-0.0014985	0.000313754	5.59129e-05
260	-0.0104954	-0.000366301	-0.00403659	-0.000712652	-0.000153218		-0.00887349	0.00249794	0.00111058	-0.000544925	-0.00113786			-0.00431075	-0.0146929	-0.0037055	-0.000539044	-0.0008524		-0.0107021	-0.00209363	-0.000970644	-0.000999621	-0.00018855
261	-0.00839527	0.000240623	-0.00419365	-0.000812587	-8.07437e-05		-0.00934273	0.00158788	0.00137882	-0.000755298	-0.00124399			-0.000797675	-0.0157211	-0.00429175	-0.000648783	-0.00103351		-0.012316	-0.00159133	-0.000778843	-0.00115003	-0.00018795
262	-0.00484186	0.00169623	-0.00437108	-0.000875516	-0.000103256		-0.00883406	0.00289135	0.00242973	-0.000956094	-0.00122043			-0.00126037	-0.0151935	-0.00407617	-0.000619629	-0.000909506		-0.0159976	-0.00185974	-0.000352634	-0.00108075	-0.000134281
263	0.0937345	0.00465871	-0.00538146	-0.000823335	5.89384e-05		-0.0171659	-0.0145617	-0.000974579	-0.00107486	-0.000221923			0.0820823	-0.0135406	-0.00210828	0.00159246	8.85452e-05		-0.0217508	0.00961012	0.000572524	-0.00176466	-7.35196e-05
264	0.0482998	0.00398481	-0.00491758	-0.00132963	-0.00142958		-0.0135908	-0.0116465	0.000287461	-0.000963949	-4.32458e-05			0.0599055	-0.00817838	-0.00118506	0.000503613	0.000712996		-0.013205	0.00540831	0.000395553	-0.000867209	-8.03321e-05
265	0.0374552	0.00219262	-0.00367526	-0.00128433	-0.00137311		-0.00680813	-0.00508298	-0.000319838	-0.000402649	0.000241026			0.050573	-0.00939989	-0.00142822	0.000136345	0.000567586		-0.0201965	0.00614751	0.000345982	-0.00160176	-0.000103566
266	0.000514858	0.00296041	-0.00265808	-0.000655182	-0.000597119		-0.00683305	-0.00480937	0.00164973	-0.000726446	-2.65997e-05			0.0187018	-0.000935058	-0.000975574	-0.000223901	0.00019645		-0.00987654	-0.00109154	-0.000728897	-0.00121286	-0.000208503
267	0.0102174	0.00327063	-0.00419841	-0.00089688	-0.000955165		-0.00977656	-0.00821608	0.00253984	-0.00103907	0.000311444			0.00376836	-0.000842189	-0.000403966	-8.15237e-05	8.35687e-05		-0.0103855	0.000293372	-0.000364537	-0.00103972	-0.000180949
268	-0.0318498	0.0171846	0.00318473	0.00260148	-0.000982932		0.0184289	-0.00637617	0.00765027	0.00188857	-0.000595138			-0.0118246	0.0362819	-0.00140158	0.00284689	0.000277485		0.0226249	-0.000669139	-0.00293067	-0.000485722	-0.00028271
269	-0.0304645	0.0161193	0.00235941	0.00230907	-0.000905095		0.0168076	-0.00658224	0.0079966	0.00193689	-0.000544549			-0.0110792	0.0356632	-0.00132886	0.00278324	0.000277613		0.0224098	-0.00040614	-0.00253116	-0.000415799	-0.000276058
270	-0.0197796	0.00694216	-0.000826457	9.65027e-05	7.79329e-06		0.00444535	-0.000244874	0.00131204	-0.000639887	-0.000571688			-0.00596128	0.00550707	-0.000941178	-0.000484541	-0.000424145		0.00199093	-0.000906597	-0.000505703	-0.000664184	-0.000120149
271	-0.0046477	0.00245494	-0.00424281	-0.000481495	-0.000221605		-0.00994444	-0.00533172	0.00276786	-0.00105728	0.000124828			-0.0115966	-0.0115576	-0.00197942	-0.000252611	-0.000439497		-0.0143011	-0.000567595	-0.000149518	-0.000903995	-0.000107777
272	-0.0208383	-0.00812438	-0.00208426	0.000678114	0.000451637		-0.00666667	0.0119308	0.000496673	0.000381025	-0.000154449			-0.0355621	-0.0165901	0.00100645	0.000596893	1.24684e-05		-0.0119701	-0.00562133	-0.000443286	6.43137e-05	0.00015139
273	-0.0207059	-0.00418652	-0.00460125	0.000305411	0.000715901		-0.00854711	0.00761459	0.00428231	-0.000813733	-0.00027641			-0.0296559	-0.0137472	5.3395e-05	0.000266191	6.04823e-05		-0.0148077	-0.00784107	-9.13883e-05	0.000147094	0.000263485
274	-0.030035	0.0146129	0.00176582	0.00214892	-0.000782701		0.0148076	-0.00398115	0.00647534	0.00140748	-0.000655728			-0.0134207	0.0214444	-0.000914699	0.0015125	9.03102e-05		0.0104311	-0.00268807	-0.00145207	-0.000704453	-0.000163289
275	-0.0182584	0.00350961	-0.0039918	-6.45843e-05	9.69308e-05		-0.00648751	0.00558366	0.00270351	-0.000606626	-0.0009156			-0.0149395	-0.00453557	-0.000918207	-0.00018068	-0.000197776		-0.0120021	-0.00328786	-0.000312894	-0.00067302	-4.85889e-06
276	-0.020113	-0.00259888	-0.0043167	6.77065e-05	0.000637439		-0.00822356	0.00634382	0.00353223	-0.000794802	-0.000519989			-0.0214377	-0.00977831	-0.000553657	-0.00013861	0.00021091		-0.0161446	-0.00478018	-0.000121518	-0.000531306	1.45673e-05
277	-0.0229246	-0.0069665	-0.00355446	0.000601059	0.000705617		-0.00719043	0.00890742	-0.000515896	0.000408087	-0.000150562			-0.0287486	-0.0133968	0.000371675	0.000294596	-0.00013008		-0.0159075	-0.00799897	-8.30325e-05	9.93448e-05	0.00023562
278	0.0575586	-0.0055358	0.00474786	-0.000110841	-0.00174155		0.00153802	-0.00374817	-0.00364994	0.000747021	-2.8462e-05			0.00555842	-0.00127182	0.000724915	-0.000124817	-5.83133e-05		0.00778194	0.00102269	-0.00129633	0.000270617	0.000122432
279	-0.0114248	-0.00811106	0.00241689	0.000191667	1.64994e-05		0.000347689	0.00990859	-0.00174289	0.000702848	0.000631379			-0.0239381	-0.00570243	7.05541e-05	-0.000738177	0.00139823		-0.000253504	-0.00252313	-0.000418677	0.000550638	5.60747e-06
280	-0.0250288	-0.00596333	-0.00161705	0.000179176	0.00136811		-0.000545376	0.0120141	-0.000196904	-0.000675262	0.000410314			-0.0278696	-0.00592629	-0.000695165	-0.00137618	0.00244827		-0.00685466	-0.00707194	0.0037506	0.00107845	0.000881302
281	-0.0193264	-0.00172206	-0.00427956	0.000161011	0.000360975		-0.00676865	0.00690984	0.0024844	-0.000328772	-0.000338503			-0.0244848	-0.00798955	0.000114406	9.34158e-05	0.000208376		-0.00703549	-0.0030568	-0.000235316	-0.000106904	-8.88594e-05
282	-0.00890988	0.000170045	0.00113616	5.36495e-05	-0.000506117		0.00396372	-0.00143796	-0.00130592	0.000624846	0.00022213			-0.00355164	0.00180549	-0.000197769	-0.000161277	-0.000184997		0.0120754	0.00132417	-0.00148767	0.000414964	3.2707e-05
283	-0.00847258	0.000207476	-0.00144055	-8.45011e-06	-0.000126675		-0.00106032	0.00553358	-0.000641529	-0.000143142	0.000125116			-0.0104589	-0.00471291	-0.000652391	-0.000372546	4.77061e-05		-0.00780471	-0.00190923	0.00103179	0.000706621	0.000159593
284	-0.0194702	0.000640396	0.000251687	-0.000352816	0.000710274		-0.00382302	0.00568033	0.000505982	-3.21428e-05	-1.89201e-05			-0.00862182	-0.00433274	-0.000741483	-0.000678316	0.000726852		-0.00309287	1.47626e-05	0.0011828	0.000513123	-8.66674e-05
285	-0.023642	-0.00520467	-0.00151481	2.95336e-05	0.00128204		-0.000113088	0.0118587	-0.00034196	-0.000711813	0.000500541			-0.0272059	-0.00575914	-0.000716747	-0.00139279	0.00246323		-0.00715325	-0.00702634	0.00368294	0.00118221	0.000886882
286	-0.0235768	-0.00475097	-0.00155632	8.06472e-05	0.00122898		0.000146324	0.0113063	-0.000712046	-0.000586161	0.000599386			-0.0252918	-0.00391018	-0.000852106	-0.00152816	0.00256263		-0.005673	-0.00599064	0.00361061	0.00105682	0.000866501
287	-0.018589	-0.00231675	-0.000508573	-0.000134107	0.000624414		0.000527433	0.00808927	-0.00146002	-0.000241613	0.000500083			-0.0249181	-0.00402451	-0.000812946	-0.00151424	0.00260534		0.000188801	-0.00216388	0.000881983	0.000570952	3.465e-06
288	-0.0192111	-0.00396827	0.000649878	-0.000247001	0.000919517		0.00144197	0.00916125	-0.00112115	-0.000474952	0.000574799			-0.0235315	-0.00230595	-0.000696211	-0.00121473	0.00212138		-0.00643467	-0.00524077	0.00227604	0.000824254	0.00061445
289	-0.0165007	-0.00518866	-0.00137792	4.43382e-05	0.000513637		-0.00360914	0.00839449	0.00155894	-0.000506835	0.00011232			-0.0246074	-0.0105397	-0.000692801	-0.000447754	0.000768555		-0.00901121	-0.00501989	0.000267523	-1.15345e-05	0.000155159
290	-0.00398964	-0.00342218	0.00256672	-0.000309347	-0.000424243		-0.00237227	-0.00087644	0.00337985	-0.000342532	0.00120942			-0.00416961	-0.000208412	0.000116461	-0.000318192	0.000337053		0.00327442	-0.00148095	-0.00109187	0.000135703	-6.60326e-05
291	-0.0127117	-0.0016143	9.71753e-05	-0.000114793	-0.000205139		0.00545201	-0.00143308	-0.00312239	-0.000260677	0.000228886			-0.0108901	-0.00498688	0.000324009	-0.000152482	0.000245994		-0.0024314	-0.00224137	0.000281294	-0.000705722	-0.00017154
292	-0.00726181	-0.00144778	-0.00251052	-0.000260481	-0.000122817		-0.00442477	-0.00116	0.00495935	-0.000705519	0.00104999			-0.0101817	0.00214832	9.1574e-05	-0.000396016	0.000456652		-0.000145568	-0.00127052	-3.61176e-05	0.00019676	-0.000194359
293	0.0209205	-0.00379983	0.00190464	-0.000648195	-0.00126216		-0.00253147	-0.00177901	-0.00433604	0.00076367	0.000395867			0.0359141	-0.00437868	-0.000117461	-0.000105203	0.000830567		-0.00990526	0.00600621	0.000771202	0.00108868	-0.000253888
294	0.0058849	-0.00348998	0.000825702	-0.000463696	-0.0008146		-0.00386198	-0.00161606	-0.00384755	0.000675465	0.000434945			0.0187096	-0.00336652	0.000122854	-0.000172243	0.00055885		-0.00946778	0.0057621	0.000864771	0.00139909	-0.00031763
295	0.00527425	-0.00112394	0.002442	-0.000548215	-0.000809541		-0.00185102	-0.00249484	-0.00452968	0.00081591	0.000482598			0.021085	-0.00224432	-4.03979e-06	-0.000280862	0.000573026		-0.00834296	0.00562961	0.000825412	0.00161278	-0.000360257
296	0.0123721	-0.00560243	0.00486581	-0.000306185	-0.00106422		0.0043893	-0.00109111	-0.00517967	0.000570794	0.00038894			0.0323312	-0.00315885	0.000478695	-0.000220037	0.000770499		0.00995427	0.00280057	-0.00117452	0.000694634	2.20944e-05
297	-0.00544946	0.00171461	0.00176089	-0.000523521	-0.000445308		0.000198482	-0.00304054	-0.00412936	0.000705457	0.000299104			0.019816	-0.00214975	-0.000274644	-0.000151811	0.000531591		0.00599396	0.00161874	-0.000551446	0.000604587	-0.000162446
298	0.0862788	0.00396418	-0.00447456	-0.000818733	-0.000465204		-0.014334	-0.0120244	-0.00308046	-0.000221268	-9.84033e-05			0.0782847	-0.0119434	-0.00154666	0.00127364	0.000185913		-0.0164191	0.00895932	0.000620131	-0.000734565	6.22177e-05
299	0.0677083	0.00181348	-0.0024955	-0.000919813	-0.00118018		-0.00909026	-0.00643933	-0.00346905	0.000220655	0.000216407			0.0592443	-0.00879949	-0.0012603	0.000401279	0.000503092		-0.0163016	0.0097943	0.000818712	-0.000139207	-0.000134121
300	-0.0132476	0.0011173	-0.00388497	-0.000207197	-0.000114402		-0.00399377	-0.00690546	0.00386495	-0.000336291	0.000554495			-6.75388e-06	0.0113949	0.000487131	-0.00073008	-3.28625e-05		0.00715586	0.000441058	-0.000621541	0.000313591	-0.000163637
301	-0.00125183	0.000400947	0.00258508	-0.000715269	-0.000450807		0.00538943	-0.00336757	-0.00309362	0.000253946	0.000140378			0.00846746	-0.00358371	-0.000251716	-0.000215255	0.000143407		-0.00065825	-0.000413373	-0.000391797	-0.000496894	-0.000145454
302	-0.0183715	-0.00440913	-0.00192252	3.99434e-05	0.000758522		-0.00338462	0.00872566	0.000908196	-0.000450628	9.61386e-05			-0.025044	-0.0075245	-0.000500733	-0.000669378	0.00127892		-0.00957181	-0.00533618	0.00125842	0.00031944	0.00033712
303	-0.00758863	0.00269823	0.00177098	-0.000404976	-0.000430418		0.0034617	-0.00415448	-0.000415339	0.000476657	9.60042e-05			0.0154306	0.00153772	4.6191e-05	-0.000346363	0.000326426		-0.00364147	0.00371838	0.000510626	0.0011587	-0.000284078
304	-0.011855	0.00210562	0.00229638	-0.000439739	-9.92229e-05		0.00167865	-0.0019642	-0.00371009	0.000418419	0.000267193			0.0126569	-7.4576e-05	0.000182815	-0.000288113	0.000492053		-0.00380951	0.00369394	0.000773561	0.00123422	-0.000287132
305	-0.00986893	0.00181222	0.00269551	-0.000525387	-0.00010394		0.00381808	-0.00166923	-0.00264643	0.000199528	0.000204496			0.00910706	0.00328651	9.61554e-05	-0.000165867	0.000389927		0.00587132	0.00182918	-0.000134029	0.000680813	-0.000204386
306	0.00270359	-0.000954578	0.000710315	-0.000632121	-0.000476949		-0.000671033	-0.00253936	-0.00164304	0.000175152	0.000451233			-0.0109324	-0.00478526	-0.000244424	-0.000371982	0.000451958		-0.00689899	0.00203769	0.00134023	0.00112531	-9.79212e-05
307	0.094367	0.00437427	-0.0048738	-0.000713641	2.05135e-05		-0.0155258	-0.0134276	-0.00194646	-0.000566785	-0.000417491			0.0812708	-0.0127564	-0.00173535	0.00144888	7.35911e-05		-0.0175597	0.00752523	0.000490129	-0.00124017	4.04335e-05
308	0.123614	0.00226138	-0.000841894	0.000950842	0.0017031		-0.0146243	-0.0132283	-0.00413283	0.000196058	-0.000366812			0.0771885	-0.0102381	-0.000803914	0.00103077	0.000123261		-0.00808828	0.0083512	6.47436e-05	-0.00030193	0.000516121
309	0.0514369	0.00411669	-0.00501804	-0.00136364	-0.00139446		-0.0148514	-0.012302	-0.000381255	-0.00102436	-0.000102456			0.0788054	-0.0132114	-0.00202981	0.00139313	0.000181209		-0.0199359	0.00765146	0.000389651	-0.0017434	-5.3163e-05
310	0.12552	0.000192117	0.00264795	0.00168393	0.00153384		-0.0121574	-0.0136421	-0.00506809	0.000905034	-0.000532613			0.0795019	-0.0018665	0.00460175	-3.98896e-05	-0.000579033		0.0098112	0.00605405	-0.00175494	-0.000188032	0.00100901
311	0.120588	0.000232059	0.00280444	0.0014301	0.00110601		-0.00983874	-0.0114572	-0.00491249	0.00106859	-0.00045148			0.0610494	0.000346337	0.00369738	-0.000494059	-9.96336e-05		0.00892124	0.00644744	-0.00184392	-0.000117451	0.00110569
312	0.00266903	-0.00160678	0.00390929	-0.000619063	-0.000680158		0.00153719	-0.00269509	-0.00543341	0.000938624	0.000487577			0.0152038	0.000998021	5.46962e-05	-0.000380794	0.000286487		-0.00840855	0.00629527	0.000713515	0.00182169	-0.00039708
313	0.025041	-0.00319296	0.00168971	-0.000693733	-0.00138049		-0.00622922	-0.00436478	-0.00451722	0.00068961	0.000326788			0.0371755	-0.00426389	0.000209565	-0.000148029	0.000777171		-0.00993002	0.00680587	0.000792872	0.00130112	-0.000272028
314	0.00445177	-0.00233414	0.0025782	-0.000474605	-0.000804729		-0.00144079	-0.00212251	-0.00477201	0.000902541	0.000481452			0.024262	-0.0022446	0.000231569	-0.000300924	0.000675184		-0.00730375	0.00525498	0.00076738	0.0017062	-0.000369182
315	-0.0101011	-0.00772501	0.00088951	0.000145815	-0.000266575		-0.00475548	0.00837446	-0.00135622	0.000746176	0.000151537			-0.0284925	-0.0122189	0.00139133	0.000371951	-6.3638e-05		-0.00470094	0.0010436	-6.34363e-05	0.00133793	-0.000264088
316	-0.0140598	-0.0124499	0.00197605	0.00106463	-0.00023306		-0.0047362	0.0125843	-0.00133362	0.00105912	0.000437625			-0.0355043	-0.0155733	0.0019405	0.000672815	-4.88336e-05		-0.00746024	-0.00235421	-0.000339611	0.00113883	-0.000100845
317	-0.0213056	-0.0127008	-0.000290315	0.00144551	0.000310416		-0.00697389	0.0152272	-0.000260584	0.00081788	0.000180906			-0.0397289	-0.0178098	0.00197199	0.000952224	-0.000107965		-0.0138097	-0.00855332	-0.000255332	0.000540233	0.000352535
318	-0.0257544	-0.00812117	-0.00406176	0.000986664	0.000928524		-0.00796337	0.0135808	0.00141988	0.000212937	-0.000270914			-0.0383388	-0.0172649	0.00163411	0.000875536	-7.44362e-05		-0.0146379	-0.00828032	-9.60485e-05	0.000336237	0.000314794
319	-0.0201406	-0.00852151	0.000164861	0.000636948	0.000400981		-0.00745339	0.00175429	-0.00215158	0.000566811	-1.53445e-05			-0.032591	-0.0138202	0.00139946	0.000620755	-0.000124966		-0.012182	-0.00751589	-0.000494825	0.00037767	0.000286958
320	-0.0285563	-0.0101243	-0.00446369	0.00125438	0.00117373		-0.00874632	0.0150183	0.0020019	-2.15247e-05	-0.000255748			-0.0429739	-0.0198581	0.00195225	0.0010689	-3.22495e-06		-0.0160534	-0.0101388	-2.83298e-05	0.000484832	0.000363901
321	-0.0179346	-0.00760285	0.000567711	0.000476611	0.000252858		-0.00599504	0.00830112	-0.00229101	0.000946817	0.000273827			-0.0308582	-0.0119945	0.00179562	0.000714422	-0.000152332		-0.0103267	-0.0071602	-0.000613971	0.000430125	0.000310991
322	-0.00763006	-0.0159337	0.00477014	0.00125331	-0.000783798		-0.00426389	0.0141789	-0.0020151	0.0013307	0.000633828			-0.0344549	-0.0147559	0.00249129	0.000713791	-0.000174326		-0.00691351	-0.00633766	-0.00114182	0.000424431	0.000199223
323	-0.00337325	-0.0162204	0.00560896	0.0012198	-0.000962456		-0.00418052	0.0141674	-0.00257786	0.00149036	0.000727889			-0.0348745	-0.015058	0.00276357	0.000812041	-0.000303487		0.000485074	-0.00339658	-0.00190292	0.000573686	-9.8342e-05
324	-0.00440775	-0.0147211	0.00450953	0.000998101	-0.000854728		-0.00310658	0.010201	-0.00274071	0.00108938	0.00052946			-0.0331986	-0.0137252	0.00247904	0.000648473	-0.000270312		-0.00495724	0.00121872	-1.39202e-05	0.00167191	-0.000366641
325	-0.00922529	-0.0146458	0.00388122	0.00112273	-0.000667097		-0.00502115	0.0135137	-0.00166299	0.00114636	0.000442587			-0.0351503	-0.0154376	0.00228711	0.000736009	-0.000250941		-0.00313645	-0.00471483	-0.00172	0.000104808	-8.10769e-05
326	-0.0165174	-0.00627165	-0.000936428	0.000138839	0.000123788		-0.00632938	0.00822932	0.000752598	-3.1477e-05	-0.000504444			-0.0280325	-0.0129427	0.00050045	0.000181333	7.63464e-05		-0.00922464	-0.00245659	-0.000260702	0.000265129	-6.74526e-05
327	-0.0153879	-0.0085024	-0.00047722	0.000205888	-0.000118927		-0.00630964	0.00966738	-0.000524438	0.000315288	-0.000320533			-0.0321501	-0.0146589	0.0010976	0.00042619	-5.50927e-05		-0.00841373	-0.0045084	-0.00127225	-0.000397046	-8.40139e-05
328	-0.0129909	-0.00114127	-0.00389748	-0.000165157	8.79896e-05		-0.00663493	0.000684171	0.0040477	-0.000687015	0.000231931			-0.0221802	-0.00971524	-0.000227528	3.35975e-05	1.91036e-05		-0.0130209	-0.00381448	-0.000311129	-0.000505336	2.08778e-05
329	-0.0236602	0.0107152	0.00114176	0.00120348	-0.000595194		0.0106319	-0.00536024	0.00511723	0.00112999	-0.000144894			-0.00720105	0.0198258	-0.000190363	0.000875395	6.60495e-05		0.0161122	0.000241768	-0.000825895	-0.000157564	-4.22684e-05
330	-0.0310405	0.0165279	0.00294436	0.00247002	-0.000957175		0.017477	-0.00570682	0.00753954	0.00183996	-0.000649755			-0.0114799	0.0312473	-0.00135716	0.00230667	0.000262887		0.0175956	-0.0013249	-0.0023987	-0.000540183	-0.000289228
331	-0.00900422	-0.0029115	0.00218787	-0.000345734	-0.000107125		-0.00264699	-0.00037519	0.00472769	-0.000644109	0.00104686			-0.00867726	0.000702873	6.79209e-05	-0.000309325	0.000346002		0.000175222	-0.00163386	7.59835e-05	3.74374e-05	-0.000172405
332	-0.00773274	-0.00189428	0.000239085	-0.000234234	-0.000363243		-0.00428757	-0.00189474	0.00529268	-0.000722457	0.00128972			-0.00881649	-0.000302786	3.35044e-05	-0.000239423	0.000238973		0.00271613	-0.00156105	-0.000904597	2.05495e-05	-9.85763e-05
333	-0.0149075	-0.000103464	-0.0032683	-0.000179763	-0.000164154		-0.00500784	-0.00221337	0.00468177	-0.000721849	0.00105766			-0.011659	-0.00544259	-0.00042881	-0.000122156	6.30679e-05		-0.00709579	-0.00134191	-5.50916e-05	6.91721e-06	-0.000182396

## Sheet: Fig.2b
Figure 2b	1-back iPS (Correct, Common)						2-back iPS (Correct, Common)							1-back iPS (Incorrect, Common)						2-back iPS (Incorrect, Common)
Region	PHATE1	PHATE2	PHATE3	PHATE4	PHATE5		PHATE1	PHATE2	PHATE3	PHATE4	PHATE5			PHATE1	PHATE2	PHATE3	PHATE4	PHATE5		PHATE1	PHATE2	PHATE3	PHATE4	PHATE5
1	-0.0163825	-0.0174409	-0.00256109	0.000164501	-0.00254457		-0.358285	0.0503219	0.0206532	0.0171757	6.47555e-05			0.006902	0.00156758	0.000421185	-0.00014386	-0.000356566		0.00613653	0.0060139	-0.00313314	-0.000127967	9.17731e-05
2	0.0253036	0.00313323	0.00551902	0.00299929	0.00266744		0.162399	0.182585	0.0344492	0.000564646	-0.0085996			-0.00292118	0.0203044	0.00100233	-0.000603581	-0.00032657		0.0288584	-0.00580836	0.00150194	-0.000295462	0.000102552
3	0.0307844	0.0156681	0.00370413	0.00322623	0.000982247		0.565548	0.194449	0.0229612	-0.000931294	-0.000540936			-0.0105011	0.0270653	0.00160878	-0.000394164	-8.75247e-06		0.0406761	-0.0081566	0.00349578	-0.000433302	-0.000161321
4	0.00811746	-0.0163468	0.000153589	-0.00100933	-0.00123619		-0.363208	-0.0815564	0.0546415	0.0115225	0.000595092			-0.0198806	-0.00496905	0.00211328	0.000384394	-0.00045189		-0.00766381	0.00871796	-0.000627167	0.00136816	-0.0004482
5	-0.1489	0.0164263	-0.004126	1.92347e-05	8.56261e-05		-1.03673	0.0316418	-0.0529674	-0.0118506	-0.00384444			0.0396699	-0.0100214	-0.000543115	6.33285e-06	0.000309373		-0.0508327	0.00115508	0.000716407	-0.000261765	0.000105133
6	-0.0013873	-0.0140819	-0.0019766	-0.000748729	-0.00139655		0.282111	0.0206056	0.00902724	0.00963506	-0.000679374			-0.000891922	0.00120917	0.000663828	1.02997e-05	-0.000338605		0.00964223	0.00528716	-0.00257158	0.000363468	-0.000164915
7	0.0314728	-0.000100712	-0.00198348	-0.00401706	0.00051947		0.511481	-0.406997	0.0336416	-0.0151528	-0.00170104			-0.030182	-0.0210611	0.00110162	0.000887682	-0.000330247		-0.0102838	0.00106639	-0.00106239	0.00106286	0.000416595
8	-0.172889	0.00901104	0.00974366	0.00160432	0.000987523		0.0224967	-0.00141692	-0.00437475	0.00945371	-0.00538863			0.046974	0.00503471	5.54503e-06	-0.00100211	-0.000503308		0.00081768	-0.000345978	0.000102864	1.84536e-05	3.18265e-05
9	0.027328	-0.000289739	-0.00197496	-0.0016542	-9.91084e-05		0.487892	-0.0285461	-0.00441809	-0.00893409	0.00469725			0.0074079	-0.0126118	-0.00169147	-6.33517e-05	-0.000136395		-0.00223315	0.00652165	0.000290212	0.00127939	-0.000227466
10	0.0197393	0.016339	0.000733726	0.0010941	-0.000865468		0.580829	0.109314	-0.0163666	0.0104736	0.00461632			-0.00894291	0.0225089	0.0001482	0.000942553	0.000181386		0.031281	-0.00336866	-0.00106848	0.000144726	0.000136757
11	-0.03227	-0.0255997	-0.000706838	0.000289007	-0.000932755		-0.878321	0.0905346	0.0353761	0.00314888	0.00805594			0.0123864	0.00509747	0.000498777	-4.59627e-05	8.80573e-05		-0.00327997	0.00206463	0.000501519	-0.000296062	2.27734e-06
12	0.0222091	0.0031102	-0.00186754	-0.000519738	-0.000154083		-0.729803	-0.00600111	0.0151666	0.007425	0.00324777			0.00525057	-0.0179898	-0.00485803	7.23089e-05	-0.000574505		-0.0267676	0.00529427	0.00153119	-0.000328805	-9.37254e-05
13	-0.0219356	-0.0137039	-0.00458049	-0.000500601	-0.0010149		-0.856197	0.0512727	0.0142975	0.00334103	0.00405412			0.0124116	0.0121526	0.000577957	-0.000184898	0.000409945		-0.0132898	0.0018579	-0.00225431	-6.10313e-05	0.000100902
14	-0.137211	-0.020888	0.00107708	-4.96578e-05	-0.000620448		-0.762386	0.0764982	0.0473223	0.00728978	0.00533675			0.0380105	0.00829484	0.00046428	-0.0011626	4.60015e-05		-0.0445646	-0.00933417	-0.00542859	0.000489068	0.00160754
15	-0.174585	0.00776885	0.011636	0.00176362	0.00164523		-1.21865	0.0758042	-0.0365901	-0.0182708	0.00215585			0.0509783	0.00341671	-0.000913766	-0.000739922	-0.000750059		-0.0502068	-0.0100991	-0.00480697	0.000165263	0.00145613
16	-0.152407	0.009072	0.00326383	0.0011292	-0.000516125		-1.14274	0.0986712	-0.0149987	-0.011857	0.00564663			0.0439461	0.0064267	-0.000349407	-0.00118541	-0.000497214		-0.0371814	-0.00725913	-0.00386682	0.000537849	0.0011083
17	-0.175073	-0.00284969	0.0102067	0.00119641	-0.000985451		-1.06497	0.0921961	0.0208492	-0.00509583	0.0102696			0.0459006	0.00773171	2.66052e-05	-0.0012594	-0.000571836		-0.0466438	-0.0105672	-0.00584422	0.000318758	0.00173478
18	0.0138446	-0.0105512	-0.00108426	-0.00132625	-0.000838476		-0.784598	0.0323263	0.0253375	0.007488	0.00619917			0.0179029	-0.000684084	0.000484078	-0.000237862	0.000860392		-0.0267301	0.00650951	0.00153619	0.000620714	-6.71012e-05
19	0.0102908	-0.00888301	-0.00204768	-0.000753506	-0.00055728		-0.812998	0.0378637	0.0222919	0.00562147	0.00568546			0.0255716	0.000708243	0.000945347	-0.000463279	0.000571463		-0.0185164	0.00229722	-0.000901544	-0.00018667	0.000337644
20	-0.161013	0.00411539	0.00438909	0.000954055	-0.00107605		-0.980285	0.067126	0.017121	-0.00102384	0.00787846			0.0461835	0.00495316	8.40496e-05	-0.00103121	-0.000340712		-0.0374364	-0.00518906	-0.00329069	0.000665517	0.000875395
21	0.00690461	0.00568134	-0.00336015	0.000759875	-4.88243e-05		0.422014	0.0114297	-0.011092	-0.00108873	0.00323685			-0.000155315	0.00172635	-0.000264206	0.000131585	-0.000195701		0.0152005	-0.000368771	-0.00124537	-4.71116e-05	0.000126529
22	0.0330924	0.0164987	0.00114389	0.000499903	7.67819e-05		0.815484	0.195598	0.00476036	-0.010543	0.00105065			-0.00731555	0.0135204	0.000208051	0.000464625	-0.000365988		0.0383755	-0.00588087	-0.00149433	-4.24079e-05	-6.53964e-05
23	0.000554283	-0.0298962	0.00480627	0.00104067	0.00169858		0.192022	-0.0702507	0.0660477	0.00466831	-0.00370016			-0.0127586	0.000755927	0.00116178	0.00034322	-0.000418666		0.00534366	0.00327249	-0.00130668	0.000494943	-0.000125345
24	0.0152446	-0.0194647	0.00230987	-0.000158394	8.96468e-05		0.0726635	-0.210226	0.0792983	0.00528344	-0.00351236			-0.0207394	-0.014003	0.000289107	0.000560023	-0.000373369		-0.00639119	0.0076894	-0.00115369	0.000807853	-0.000263204
25	-0.0228808	-0.0540356	0.00694844	-0.00129965	0.0011369		0.0928796	-0.160872	0.0812502	0.00542355	-0.00372181			-0.0255743	-0.0118566	0.00205807	0.000745307	-0.00054269		0.000145735	0.00677545	-0.00296076	0.00050424	-0.000281134
26	-0.0184939	-0.0398241	0.004753	-0.000944585	0.00132946		0.441921	0.125789	0.0324596	0.00402397	-0.000990538			-0.0118543	-0.00634955	0.000204245	0.000534542	-0.000638287		0.0180027	-0.004038	-0.00324025	-0.000218496	1.79813e-05
27	0.0099806	-0.00875291	0.000728551	0.000217005	0.000384922		0.97777	0.127158	-0.0430729	-0.00290832	-0.00120312			-0.0116677	0.00278957	5.50925e-05	0.000568557	-0.000365721		0.0165434	-0.00352738	-0.002216	-0.000204622	-8.366e-05
28	0.0164269	-0.00798727	-0.00100356	-0.000914433	0.000405781		0.426742	-0.30582	0.00794183	-0.00912656	0.00159398			-0.020292	-0.0106323	0.000518042	0.000698457	-0.00046709		0.00412127	-0.000129338	-0.00165859	-1.37279e-05	4.61699e-06
29	0.000357178	-0.0204205	-0.000636959	-0.00100527	0.000608821		0.321663	-0.309955	0.0338386	-0.00355911	-0.00215109			-0.0243612	-0.0124141	0.00104403	0.000824043	-0.00045875		0.000461373	0.00144588	-0.0019744	0.000115954	4.30277e-05
30	0.0161692	-0.00351516	0.0038485	0.00328572	0.00183717		0.124551	0.217722	0.052818	0.000472703	-0.0119239			0.00519751	0.0165898	0.000929698	-0.000179942	-5.84425e-05		0.0216937	-0.00592964	-0.0010456	-0.0002177	0.000149561
31	0.0360706	0.00952487	0.00703254	0.00173919	0.00249937		0.756981	0.249253	0.0456167	-0.0188406	-0.00129861			-0.00427174	0.020941	0.0013303	-0.000788774	-0.000306232		0.038694	-0.00882457	0.0018611	-0.000557873	-5.71225e-05
32	0.0350686	0.00910488	0.00567018	0.0023988	0.00235112		0.764101	0.246555	0.0524285	-0.0213586	-0.0018596			-0.00551887	0.0196045	0.00134261	-0.000607978	-0.000185507		0.0387141	-0.00846548	0.00297699	-0.000436496	-0.00013944
33	0.0133892	-0.00507361	0.00723669	0.00246601	0.00310747		0.561125	0.276296	0.0740468	-0.0162204	-0.00721683			0.028448	0.00999135	0.00110992	-0.000465821	0.000481945		0.0481617	-0.0111646	0.000214794	-0.000419507	-0.0001596
34	0.0361742	0.0173785	0.00179625	0.000164873	0.000507155		0.78084	0.208719	0.00761141	-0.00967945	0.00110347			-0.00495904	0.0178168	0.0010488	-0.000517381	-0.000441694		0.0351529	-0.00889173	-0.0016825	-0.000592639	-0.000107683
35	0.0319582	0.00454855	0.00770403	0.00320712	0.00336417		0.839083	0.293126	0.0614888	-0.026684	-0.0011839			-0.00318949	0.022387	0.00138254	-0.000827397	-0.000256817		0.0454628	-0.0110661	0.00328721	-0.000598334	-0.000233158
36	0.0312103	0.00353013	0.00840553	0.0036735	0.00365354		0.746416	0.317562	0.0669594	-0.0229805	-0.00260898			-0.00301929	0.0212962	0.00165174	-0.000601353	-0.000245004		0.0396276	-0.00945655	0.00157722	-0.000705786	-0.000132554
37	-0.00102658	-0.017649	0.00684588	0.000944	0.00261527		0.826623	0.284298	0.0369242	-0.0144156	-0.00016129			-0.000565366	0.0204417	0.000988503	0.000759806	-0.000106867		0.042801	-0.0096954	-0.00258509	-0.000337966	-0.000111477
38	0.0318775	0.00997481	0.00319796	0.00186226	0.00192016		0.491838	0.124046	-0.00107679	0.00382899	0.00184393			-0.00620636	0.0232258	0.000865598	-0.000459644	-0.000316323		0.0383118	-0.00950764	0.00456461	-0.000628469	-4.5588e-05
39	0.0359388	0.0083932	0.00554902	0.00224609	0.00321218		0.469202	0.174624	0.021705	-0.0034203	-0.000993952			-0.00518348	0.0208238	0.00164878	-0.00203622	-0.000451489		0.0322716	-0.00597784	0.00447099	-0.000451008	-4.28927e-05
40	0.0377257	0.00986049	-0.00365759	-0.000947855	-0.000243973		-0.931288	0.0257589	-0.0323045	-0.004536	-0.00116533			0.00944987	-0.0106556	-0.000995046	5.07998e-05	9.82247e-05		-0.0307911	0.00665352	0.00207098	2.1192e-05	-0.00012317
41	0.0326536	0.0134771	-0.00360177	-0.00163377	5.70606e-05		0.0344075	-0.125143	-0.0321339	-0.000632008	-0.00391669			-0.00760838	-0.00997517	-0.000760545	-8.24386e-05	-0.000221517		-0.0280586	0.00611522	0.00254318	0.000223846	-0.000216754
42	0.0217128	0.00354358	-0.00332095	-0.000605669	0.000906708		-0.395481	-0.0546342	0.0297095	0.00979389	-0.00213348			-0.0091931	-0.0109728	-0.00115071	-1.70991e-05	-0.000222336		-0.0175609	0.00812646	0.00184223	0.000967583	-0.000283734
43	0.0173602	0.00458933	-0.00422879	-0.00107112	0.000563361		-0.171799	-0.104025	0.0174455	0.00948194	-0.00308677			-0.0156172	-0.00789323	5.24808e-05	0.000228766	-0.000146644		-0.0102005	0.00853908	0.000802576	0.00099591	-0.000278318
44	-0.00586076	-0.0206252	-0.000656402	-0.00135246	0.000266844		-0.237527	-0.0720336	0.0407902	0.0127807	-0.000981479			-0.025926	-0.00880175	0.00211054	0.000398006	-0.000284918		-0.00488015	0.00958178	-0.00108411	0.00122636	-0.000419372
45	0.0345573	0.00548583	0.00730244	0.00271344	0.00433363		0.612069	0.137207	0.0480898	-0.012444	-0.00315529			-0.00767133	0.0284169	0.00128662	-0.00136644	-0.000668349		0.0425977	-0.0125548	0.00612371	-0.000214189	0.000198999
46	0.0391261	0.0121903	0.00644972	-2.63503e-05	0.00187122		0.72816	0.185357	0.03376	-0.014436	-0.00121132			-0.00407703	0.0204557	0.00137725	-0.00101163	-0.000296877		0.0417346	-0.00985996	0.00410708	-0.000470751	-0.000101902
47	0.0351092	0.00807619	0.00566848	0.00163811	0.00264977		-0.443699	0.0961557	0.00934419	0.00653974	-0.00408066			-0.0032909	0.0161883	0.0010545	-0.000357037	-0.000289025		0.016359	-0.00249515	0.00177666	-0.000250253	1.83149e-05
48	0.033757	0.00783415	0.00416619	0.000965529	0.00212024		0.0647604	0.0225524	0.00880977	0.00293396	-0.00578791			-0.00653086	0.0133683	0.00084252	-0.000494637	-0.000436171		0.0158581	-0.00413566	0.00180234	-0.000260339	-7.62157e-05
49	0.0277442	0.00223275	0.00109568	0.000506327	0.00142886		-0.423035	-0.0390614	0.0289428	0.0107188	-0.00114654			-0.0148307	-0.0049442	-6.48922e-05	0.000250639	-0.000285728		-0.00939793	0.00580673	0.00130156	0.000769009	-0.000265416
50	0.027938	0.00113215	0.00619088	0.00332688	0.00256108		-0.0257762	0.197408	0.0385424	0.00289953	-0.0121299			0.00400318	0.0169701	0.00088689	-0.000384001	-0.000134791		0.0225108	-0.00561305	0.000759509	-0.000336462	0.000139554
51	0.0301339	0.0118619	-0.00410042	0.000179335	0.00144026		0.139752	-0.141948	-0.0551739	-0.00660231	0.00104502			0.0112863	-0.0220443	-0.00616292	-0.0002709	-0.000600454		-0.0228631	0.00435502	0.00142998	-0.000358224	-0.000106085
52	0.0359287	0.00809479	-0.00266022	-0.000118667	-0.00124205		-0.22423	-0.0807294	-0.0519502	0.0015014	-0.0119403			0.0084534	-0.0224699	-0.00611091	-0.000288792	-0.000664505		-0.0222629	0.00663348	0.00197576	-0.000155032	-0.000164563
53	0.0270565	0.018085	0.00276277	0.00294652	-4.95271e-05		0.651854	0.188494	0.0196849	-0.00168546	0.000108131			-0.0109066	0.0272129	0.00143652	-0.000183105	0.000191486		0.0424506	-0.00875651	0.00340345	-0.000559765	-0.000290936
54	0.0351347	0.0110589	0.00523662	0.00339794	0.00303871		0.173025	0.139168	0.0248877	0.00497267	-0.00362936			-0.00631966	0.0240571	0.0008331	-0.000923686	-0.000560292		0.0353367	-0.00778831	0.00401062	-0.000369329	-9.02793e-05
55	0.0350669	0.00985602	0.00239551	0.00219309	0.00216983		-0.655882	0.0690885	0.0135642	0.00800589	-0.000939028			0.0017844	0.000191155	-0.00156579	7.71429e-05	-0.000284826		-0.00961172	0.00327831	0.0019992	-0.000459725	-0.000148264
56	0.0310241	0.0142524	-0.00242674	-0.000878068	-0.000156209		0.216022	-0.102586	-0.0459266	-0.00199486	0.00390379			-0.00239723	-0.00355948	-0.00117939	-1.86835e-06	-0.000169792		-0.000951223	0.00514463	0.00156136	0.000342774	-0.00011618
57	0.029678	0.00492382	0.006662	0.00174975	0.00285318		0.432849	0.20468	0.0343341	-0.00532495	-0.00394718			-0.00236262	0.0205781	0.000801829	-0.000658483	-0.000269284		0.0319204	-0.00715523	0.00269347	-0.000478495	8.23606e-05
58	0.0349725	0.00562528	0.00721007	0.00251682	0.00420927		0.503706	0.126322	0.0461207	-0.00948376	-0.0013779			-0.00735132	0.0278988	0.00124141	-0.00136836	-0.000720791		0.0414654	-0.0109169	0.00654104	-0.000448023	5.47952e-05
59	0.030946	0.00296793	0.00822515	0.00300741	0.00455155		0.353317	0.186185	0.0310966	0.000626693	-0.00310188			-0.00686466	0.0281068	0.00148177	-0.00163538	-0.00070744		0.044715	-0.0104533	0.00493883	-0.000420206	-9.5928e-05
60	0.00512128	0.0113524	-0.00824371	-0.000182915	0.000270014		0.337775	0.0298408	-0.0497583	0.010642	0.00399328			0.00396654	0.00105282	-0.00045175	-1.85331e-06	-0.000117383		0.0182931	0.000318417	-0.00143824	0.00068917	-1.33834e-05
61	0.0241159	0.0126704	-0.00241849	0.000764771	-0.000850681		0.545028	0.101333	-0.0280378	0.00697371	0.00689257			0.00439447	0.00580803	-0.00037727	0.000188159	-0.000181461		0.0239278	-0.00194841	-0.00208863	0.000372289	8.97862e-05
62	0.020556	0.00414574	-0.00364216	-0.00114055	-0.00187049		0.0836226	-0.034678	-0.030923	0.0110293	0.00320936			0.00208867	-0.00163694	0.000232289	-0.000427099	2.04397e-05		0.0175074	0.00378353	-0.00185424	0.000748913	-1.84829e-05
63	0.0275654	0.00945395	-0.00247818	8.23611e-05	-0.00107068		0.188194	-0.0112265	0.00480449	0.00783908	0.000117685			-0.00440608	0.0153761	-0.000732366	0.000715603	-0.000136504		0.0191666	0.0020296	-0.000677847	0.000610724	-3.64952e-06
64	0.0243006	0.0137113	-0.000680714	-0.000197281	-0.00160344		0.380529	0.0228548	-0.0263291	0.00873791	0.00271751			-0.0057917	0.0192285	0.000213792	0.000589173	6.71172e-05		0.022592	-0.000773174	-0.000437372	0.00050948	-4.6482e-05
65	0.0228057	0.0166808	1.05807e-05	0.000220587	-0.00106178		0.426607	0.0379109	-0.0133618	0.00857631	0.00133785			-0.00937125	0.0243531	0.000333988	0.000929018	0.000151472		0.0332011	-0.00301289	-0.001226	0.000105914	0.000161476
66	0.0195447	0.0220746	0.00301197	0.00284344	-0.00176433		0.703208	0.168438	-0.0361056	0.0154882	0.00513933			-0.011075	0.0374576	0.000180208	0.00280167	0.00026314		0.0320846	-0.0070282	-0.00313821	0.000232733	-0.000241019
67	0.0202622	0.0164166	0.0024604	0.00255875	-0.000914647		0.562989	0.145969	-0.0247079	0.0133179	0.00640814			-0.00642507	0.0266702	-4.41074e-05	0.00180099	0.000148358		0.0199283	-0.00559435	-0.00300413	0.000683453	-0.000197021
68	0.0213173	0.0206709	0.00330731	0.00316968	-0.00153079		0.687653	0.169556	-0.0213707	0.0106302	0.00429189			-0.0106687	0.0380063	-0.000222066	0.00290812	0.000226459		0.0390542	-0.00798542	-0.00333081	8.27251e-05	-0.000212477
69	0.012919	0.0145772	-0.00106583	0.000577455	-0.000852658		0.311658	0.0389443	-0.0137202	0.00974059	0.00113199			-0.00335113	0.0185899	0.000309356	0.000783117	6.44829e-05		0.0289295	-0.00320163	-0.00192262	0.000316293	7.18201e-05
70	0.0232291	0.0164327	0.000793057	0.00109331	-0.00114578		0.415848	0.0802512	-0.0212439	0.0134216	0.00171171			-0.0131215	0.0213858	0.000298291	0.00102243	0.00020896		0.0265265	-0.00255926	-0.000598958	0.000206284	6.27897e-05
71	0.00513082	-0.0085594	0.000839656	0.000406336	-0.000306999		0.085458	0.0361562	0.0251178	0.0116423	-0.00200665			-0.0101012	0.0143925	0.00023102	0.000733458	-1.27207e-05		0.0182625	0.00101408	-0.00139502	0.000211247	7.11226e-05
72	0.00935168	-0.0137431	0.00184208	-0.000130011	-0.000720606		-0.170087	0.0455421	0.0297768	0.0164771	-0.000619174			-0.012212	0.0189183	0.000681849	0.000989672	0.00039769		0.017108	0.000464145	-0.000134094	0.000469566	6.69675e-05
73	-0.00763572	-0.0307247	0.0042564	-0.000171773	0.000290488		0.641969	0.234998	0.0462311	-0.0127258	-0.00233978			0.00428429	0.00610216	0.000870197	-0.000379347	1.54814e-05		0.00292735	-0.00421592	-0.00256653	-0.000599939	-0.000263004
74	0.0328744	0.00630101	-0.00301139	-0.00308504	0.000228777		0.486899	-0.364231	0.0168684	-0.012982	0.000141158			-0.0254447	-0.014214	0.000511187	0.000686013	-0.000224788		-0.00698561	0.00413118	-0.000698006	0.000830089	0.00033295
75	0.0254044	0.00472835	-0.00349209	-0.00217887	-0.00127197		0.451439	-0.331539	0.0263258	-0.00780985	-0.00170064			-0.0181632	-0.00506356	0.000697526	0.000345336	-0.000189802		0.00272529	0.00184095	-0.000757708	0.000507638	6.26022e-05
76	0.0374908	0.0168203	-0.00173727	-0.000973596	-0.00041133		0.964731	0.0911821	-0.047054	-0.00203433	-0.00124058			-0.020321	0.00905962	0.000672406	0.000981353	0.000256253		0.0251919	-0.00419843	-2.15637e-05	-0.000107327	-6.01005e-05
77	0.0257391	0.0153755	-0.00134122	-0.000613381	-0.000299939		0.826191	0.098691	-0.0409227	0.00567217	0.00213504			-0.0139296	0.0197318	0.000673411	0.000943455	0.000342598		0.0350736	-0.00633559	0.00198785	-0.000234865	1.70178e-05
78	0.0376298	0.00756224	-0.00185151	-0.00162386	6.38445e-05		-0.688954	-0.0262746	-0.00822209	0.0034282	-0.004557			-0.0215798	-0.0113152	0.000247603	0.000584536	-0.000295166		-0.0126985	0.00230886	-0.00161273	-0.000167345	6.07112e-05
79	0.0210601	0.00140395	-0.00317613	-0.00143416	-0.00217797		0.00908261	-0.0238667	-0.0071948	0.0155014	0.00388844			-0.00885305	0.0103225	0.00101836	3.91585e-05	-1.87881e-05		0.00765117	0.0048554	-0.00214422	0.000248308	-0.000262369
80	0.00504917	-0.00925652	-0.00304634	-0.000303256	-0.00242345		-0.747597	-0.00472838	0.0358046	0.00736218	0.00560847			-0.00853284	-0.00351467	0.000344055	0.000172648	-3.95028e-05		-0.00461635	0.00430978	-0.000282575	0.00032131	-0.000162382
81	0.0387441	0.0171009	-0.000287207	-0.000695217	-0.000392619		1.0178	0.110845	-0.067485	0.00276085	-0.00215062			-0.0171049	0.00613992	0.000361666	0.000782077	0.000187779		0.0200518	-0.00332283	-0.000892479	-0.000152272	-5.28751e-05
82	0.0373948	0.012586	-0.000912504	-0.000505043	-0.000327275		0.458144	-0.100955	-0.000419997	0.00311462	0.000303534			-0.0203242	0.00140377	0.000440724	0.000942181	6.88784e-05		0.00698986	1.24717e-05	-0.0013682	-9.04652e-05	-6.82476e-05
83	0.00523059	-0.00520386	-0.00422241	-0.000462662	-0.00164414		0.0118738	-0.221359	0.0312407	0.00547397	-0.0026191			-0.0210775	-0.00556096	0.000422673	0.000673919	3.51608e-05		-0.00307725	0.00319034	-0.00112636	6.53625e-05	-8.09849e-05
84	0.0379827	0.0150351	-0.00344656	-0.00274946	-0.00066794		0.434769	-0.320858	-0.0137024	-0.0125214	0.0048893			-0.0223161	-0.00820905	-7.35623e-06	0.000638897	-9.69449e-05		-0.00757654	0.000795594	0.000146525	3.34119e-05	0.000150831
85	0.0107914	-0.00438167	-0.00341363	-0.00129923	-0.00221147		0.0784456	-0.0256087	-0.0188099	0.0148044	0.00453444			-0.0134764	0.0147792	0.00121768	0.000348985	0.000123033		0.0113327	0.00231653	-0.00122262	0.000442816	-0.000174747
86	0.0141878	0.000696798	-0.00416092	-0.00154626	-0.00193384		0.109688	-0.0981865	-0.0230782	0.00939694	0.00187402			-0.0167346	0.00501114	0.000808907	0.000485796	0.00011405		0.00543226	0.00240224	-0.000618829	0.000563773	-0.000176732
87	0.0127585	0.0135565	-0.0100115	-0.00102259	0.00105172		-0.226636	-0.0780983	-0.0521578	0.00108238	-0.0130205			0.0408786	-0.0208936	-0.00504598	-8.06926e-05	-8.70045e-05		-0.0314376	0.00530844	0.0017105	-0.000915163	-0.00010766
88	0.0120066	0.0127228	-0.0108472	-0.00178435	0.000847188		-0.713796	-0.0221916	-0.048161	-0.000334502	-0.00878919			0.034337	-0.015631	-0.00297778	-5.18102e-05	0.000111131		-0.0312658	0.00669789	0.00207497	-0.000265126	-8.4782e-05
89	0.0124297	0.00280626	-0.00340325	-0.000572775	1.92798e-05		-0.970916	0.0392009	-0.0121242	-0.00514926	0.0015385			0.0077996	-0.0100389	-0.00339263	6.709e-07	-0.000541472		-0.0229049	0.00232519	-0.000426796	-0.00080729	2.83091e-05
90	-0.176541	0.00787335	0.0075389	0.000629143	-0.000808906		-1.05491	0.12173	-0.00910241	-0.00790577	0.00455008			0.0203926	0.00769391	-0.00125698	-0.00127795	0.000171185		-0.0319018	-0.0102296	-0.00421431	0.000659035	0.000872865
91	0.0307633	0.00339977	0.00233263	0.00275922	0.00165304		-0.148078	0.171163	0.0230393	0.00345399	-0.0094427			0.00344796	0.0140161	-6.51232e-05	-0.000235857	-0.000342492		0.0078654	-0.0031786	-0.000333504	-0.000220496	1.12547e-05
92	-0.181545	0.000194346	0.00707093	0.000299958	-0.00179115		-0.29501	0.125854	-0.0091522	0.0117436	-0.00688045			0.0193431	0.0042462	-0.0010612	-0.000303139	-0.000604865		-0.0122235	-0.00218106	-0.00111133	-0.000165331	-5.50549e-05
93	0.0125716	0.00835989	-0.00669765	-0.000866475	0.000754024		-0.898498	0.0419884	-0.0179878	-0.00331499	-0.00176728			0.0190183	-0.020282	-0.00637082	-0.000186507	-0.000664498		-0.0274703	0.00174655	0.00081648	-0.000707681	-3.87427e-05
94	-0.00243707	-0.0164843	-0.00185133	-0.000264547	-0.00227173		-0.508418	-0.016036	0.0508602	0.0118646	0.00243316			0.0058921	-0.00231159	0.000470353	-8.79803e-05	-0.000184938		0.00643749	0.00616419	-0.00306139	0.000182409	-8.57213e-05
95	-0.135099	0.0102572	-0.00955642	-0.00173701	0.0001367		-0.727109	-0.0150059	-0.0653974	-0.00244355	-0.0113889			0.0397691	-0.0190964	-0.00365182	-5.46265e-05	-6.81796e-05		-0.0354625	0.00453982	0.00141696	-0.000825776	-9.66196e-05
96	0.0303103	0.00677724	-0.0039894	-0.000847216	-0.000278526		0.0998078	-0.152552	-0.0155325	-0.00229078	-0.00235796			0.0132666	-0.0233368	-0.00638065	-0.000206985	-0.000721485		-0.0234574	0.00540597	0.000754444	-0.000585704	-0.000159069
97	-0.127832	0.019055	-0.00954941	-0.000601066	0.000617243		-0.826782	-0.020929	-0.088809	-0.00636167	-0.0113874			0.0459275	-0.0261805	-0.000360425	0.000813042	0.000319744		-0.0517256	0.0102298	0.00387303	-0.00101011	-0.000294024
98	-0.120757	0.0195656	-0.0123834	-0.00140892	0.000616342		-0.769187	-0.032943	-0.0928879	-0.00557041	-0.0128463			0.0524658	-0.0317291	-6.08941e-05	0.00153416	0.000192622		-0.0553844	0.00958628	0.00360341	-0.00146109	-0.000309901
99	-0.00359399	0.0162892	-0.0152752	-0.00158733	0.00180372		-0.326227	-0.0549333	-0.0663518	0.00354113	-0.0105544			0.0141483	0.00199752	-0.000309351	1.38595e-05	0.000117332		-0.04251	0.0053207	0.00280384	-0.000118278	-0.000216816
100	0.0056169	0.0106184	-0.0118414	-0.0016279	0.000731551		-0.616535	-0.0446333	-0.0572523	0.000186062	-0.0112528			0.0423467	-0.0121924	-0.00224878	-3.83745e-05	0.000232287		-0.0403671	0.00668556	0.00323618	0.000122695	-0.000365696
101	0.0255969	0.0184583	0.00583109	0.00402544	-0.000273814		1.08203	0.257534	-0.0550546	0.0061997	0.00197063			-0.0144426	0.0430184	0.000258962	0.00348237	0.000218472		0.0501554	-0.0103326	-0.00118799	-0.00012031	-0.000398862
102	0.0239467	0.0197819	0.00471732	0.00386493	-0.000179456		1.01375	0.219417	-0.0623749	0.012066	-0.000927355			-0.0148098	0.0414287	0.000257282	0.00330051	0.000301924		0.0497451	-0.00914476	-0.0017647	-0.000158104	-0.000128742
103	0.0287304	0.0166381	0.00209272	0.0007378	-0.0012055		0.519932	0.098385	-0.0113438	0.0110987	0.00401508			-0.00888263	0.0281027	-0.000135641	0.00168281	-5.17274e-05		0.0284029	-0.0055923	-0.000486974	0.000506354	-0.000336295
104	0.0264882	0.0220092	0.00403089	0.00341879	-0.000624245		0.927127	0.205844	-0.0443106	0.00920913	0.000121122			-0.0126933	0.03813	0.000224676	0.00271742	0.00013724		0.0501601	-0.00998068	-0.00188472	-0.000220213	-0.000249521
105	0.0272176	0.0160734	0.000190978	0.00122306	0.000252875		0.315022	0.00067055	-0.0625972	0.00578722	0.00580927			-0.00292737	0.00832316	-0.00077653	0.000108205	-0.000371204		0.0230079	-0.00223149	-0.000691925	-0.000145596	3.81847e-05
106	0.0425452	0.0108208	-0.00300014	-0.00231315	-0.000367401		-0.10596	-0.14244	-0.0486353	0.00123031	-0.00696161			-0.00377761	-0.0161797	-0.00285066	1.21853e-05	-0.000397739		-0.029945	0.00670114	0.00271214	0.000201536	-0.000235027
107	0.0422866	0.0116331	-0.00289063	-0.00261779	-0.000667706		0.10746	-0.198205	-0.0212079	-0.00136564	-0.000861511			-0.0150378	-0.00960393	0.000189055	0.00018759	-0.000237796		-0.0214322	0.00464343	0.00189496	0.000446406	-8.24002e-05
108	0.0223234	-0.00482884	-0.00218542	-0.00121158	-0.000104805		0.234864	-0.269897	0.0248183	-0.00341954	-0.00191679			-0.017991	-0.0120524	-0.000287073	0.000405978	-0.000352642		-0.0166766	0.00366561	0.000181276	0.000308188	9.66358e-05
109	0.0334559	0.00712109	-0.00359461	-0.00276438	6.26746e-05		0.305935	-0.257913	-0.022391	-0.00648204	0.00291295			-0.0170746	-0.0127932	-0.00052957	0.000322275	-0.000323606		-0.017726	0.00282537	0.000462891	0.000263242	0.00010176
110	0.0343636	0.00650243	-0.00311163	-0.00340482	0.000171847		0.513104	-0.340782	-0.00178436	-0.0132527	0.00289963			-0.0236083	-0.0153472	0.000244881	0.000758193	-0.000339903		-0.00865033	0.0015709	-0.000495939	0.000675586	0.000367766
111	0.0174739	0.00533352	0.00456673	0.00308368	0.000622056		0.897485	0.240511	0.00698909	-0.00826497	0.000451866			-0.0106468	0.0314018	7.6251e-05	0.00206765	-1.75992e-05		0.0492627	-0.00860858	-0.00245277	-0.000125921	-0.00033989
112	0.0352332	0.0120791	-0.00316689	-0.00222467	-0.000227308		0.398517	-0.243336	-0.00931054	-0.00882225	0.00358236			-0.0188427	-0.00582828	9.71924e-05	0.000399781	-9.95844e-05		0.00612079	0.000919348	9.60202e-05	0.000379251	-1.87181e-05
113	0.0397091	0.00895255	-0.00237519	-0.00224876	-2.15365e-05		0.244629	-0.220249	-0.0187546	-0.00782547	0.00223667			-0.0130973	-0.0137022	-0.00111141	-0.000184712	-0.000211362		-0.0218589	0.00640472	0.00215406	0.000682205	-0.000154998
114	0.0141458	-0.0141032	-0.00087946	-0.00153822	0.00116719		-0.795275	0.0113699	0.00385881	0.00220106	-0.000160267			-0.0281363	-0.0173939	0.00158331	0.000729869	-0.000431195		-0.0149478	-0.000304251	-0.00157748	3.47339e-05	0.000224986
115	-0.0213454	-0.0175689	-0.00191638	0.00366209	-0.00552139		-0.979942	0.0719609	0.0212378	-0.00316537	0.00812758			0.010944	-0.00504328	-0.000802024	-0.00014678	-7.87183e-05		-0.00875888	-5.93565e-05	-0.000977525	-0.000418841	3.94387e-05
116	-0.0256705	-0.0203432	-0.00152575	0.0041554	-0.00720149		0.0827578	0.0960088	0.0349492	0.012448	-0.00290584			0.00612706	0.000951724	0.00213547	-0.000701548	-2.23061e-05		0.0142973	0.00280038	-0.00212101	-0.000123795	0.000142396
117	-0.0129361	-0.0407716	0.00504451	-0.00223158	0.00145336		-0.00483165	-0.00501482	0.0646203	0.0116523	-0.00235236			-0.0177886	0.000518539	0.00202782	-0.000142987	0.000117197		0.00111108	0.00529426	-0.00314098	0.000292355	-0.000210621
118	0.0247427	-0.00474559	0.000669353	-0.000368917	-0.00169806		-0.400587	0.0288642	0.0175342	0.0173655	0.0016212			-0.00741919	0.0174532	0.000892654	0.00112184	0.000491128		0.0184218	0.00131369	-0.000268836	0.000346955	7.53732e-05
119	0.014049	0.00209938	-0.00392891	-0.000911123	-0.00172042		-0.399375	-0.0447998	0.00254641	0.0118801	-0.0028199			-0.014277	0.0153626	0.00105361	0.00064284	0.000201674		-0.00353184	0.00638685	-0.000513991	0.000681699	-0.000316706
120	0.00824135	0.00462077	-0.00245384	-0.00101966	-0.000282963		-0.961566	0.0535619	0.00385982	-0.00457503	0.00365469			-0.0123208	-0.00105669	0.000709932	-0.000923665	0.000136604		-0.0173608	0.000726322	0.000879382	-0.000230042	9.90346e-05
121	-0.0117502	-0.018167	-0.000414896	0.00459776	-0.00840904		-0.984917	0.0733604	0.0174343	-0.00285158	0.00769407			0.0094802	-0.00386816	-0.000964677	-0.000993415	-0.000368733		-0.0253437	0.0035949	0.00143813	-0.000367475	-5.79287e-05
122	0.0351036	0.00654108	0.00132832	-0.00086995	0.000950688		-0.0809618	-0.0194686	0.023877	0.0127529	-0.00189819			-0.0113551	-0.0028204	0.00104244	-0.00332466	0.00167587		-0.0126471	-0.00164068	0.00358413	0.000514818	0.000693925
123	0.0207613	-0.00549297	0.000718341	-0.00261442	0.00215353		0.284256	-0.033364	0.0320681	0.0019573	-0.000288155			-0.0221558	-0.00439506	0.00130362	-0.00437012	0.00330134		-0.00740705	-0.00388635	0.00357508	0.000763978	0.000857047
124	0.0206497	-0.00386231	0.00176722	-0.00167626	0.00241067		0.138851	-0.0829232	0.026108	0.00749472	-0.00109099			-0.0180765	-0.00285915	0.00148335	-0.00414021	0.00263831		-0.00153131	-0.000786924	0.00228951	0.000961521	0.000737128
125	0.0211389	-0.00609759	0.00194731	-0.002495	0.00214099		-0.105983	-0.0363814	0.0281969	0.0133821	-0.00137977			-0.0210586	-0.00452763	0.00133185	-0.00428822	0.00306315		-0.00595795	-0.00444212	0.0036437	0.000798197	0.000841504
126	0.00107316	-0.0151652	-0.00196513	-0.00110038	-0.00129302		-0.166865	-0.125511	0.077692	0.00957435	-0.000653516			-0.003929	-0.005399	2.21348e-05	-0.000438291	5.06837e-05		0.00869259	0.0063161	-0.0043405	-0.000152437	-0.000182226
127	0.000610401	-0.0120645	-0.00221271	-0.00062761	-0.00247068		-0.0659278	0.0165388	-0.000490549	0.0154594	0.00304186			0.00289394	-0.00166799	0.000611869	-0.000243645	2.76779e-05		-0.00134677	0.00857047	-0.00138892	0.00113765	-0.000422151
128	0.00918614	-0.00764361	-0.00108944	0.000673609	-0.00358375		-0.881261	0.043554	0.0353809	0.00323221	0.00899044			0.0107703	4.24003e-05	0.000289161	-0.000204388	0.000195516		-0.020329	0.00676839	0.00056299	0.0010895	-0.000314519
129	0.0189473	0.00630156	-0.0055438	-0.00157457	-0.0016174		0.072107	-0.0179341	-0.0257835	0.0121118	0.00287049			-0.00224297	0.0174026	0.00135306	-0.000824237	8.62482e-05		0.00925496	0.00492173	-0.00241909	7.29888e-05	-0.000212098
130	0.012965	-0.0132236	-0.00131527	-0.000742966	-0.0025964		-0.838145	0.0498024	0.0283002	0.00600567	0.00801151			0.0187242	-0.00414044	0.000154416	-0.000292177	0.000738841		-0.0257504	0.00714486	0.00111118	0.000642035	-9.83013e-05
131	-0.125321	0.017736	-0.00933402	-0.000589136	0.000456958		-1.09973	0.0175386	-0.0677795	-0.0153918	-0.00498972			0.0496848	-0.0224652	0.000362214	0.000919163	0.000101		-0.050732	0.00714265	0.0031574	-0.000536702	-0.000265482
132	-0.0416914	0.0158141	-0.0168592	-0.0016314	0.00415203		-0.90835	-0.0202838	-0.0836277	-0.00845796	-0.00934524			0.0539133	-0.0347238	0.000233372	0.00188227	9.0366e-05		-0.0506435	0.00934117	0.0028559	-0.00132899	-0.000289509
133	0.0231482	0.00247539	-0.00231285	-0.00189279	0.000464563		0.532841	-0.0821493	0.0100464	-0.0100584	0.00331768			-0.0166607	-0.0152749	-0.000703495	-0.000485233	0.00026952		0.00187865	-0.00215249	0.000997794	0.000503163	0.000370374
134	-0.0108591	-0.0143198	-0.000376501	0.00388263	-0.00716251		-0.623601	0.112966	0.0115913	0.00700857	-0.00318864			0.013211	0.00416799	0.000563219	-0.00028572	0.000605719		-0.00194944	0.000740833	-0.000100456	-0.00040673	3.91901e-05
135	0.0132859	-0.000932647	7.42516e-05	0.00168751	-0.004108		-0.805414	0.0702394	0.0056463	0.00479391	0.00248005			0.0105746	-0.00211693	0.000239067	-0.000317094	0.000489696		-0.0270814	0.0051684	0.00163709	0.000786646	-0.000141839
136	0.0165551	-0.00714373	-0.00626634	-0.00130574	-0.000407383		-0.986881	0.0436293	0.0062117	-0.00239356	0.00724464			0.0448636	-0.0125622	-1.26738e-05	0.000112773	0.00056758		-0.0354057	0.00856094	0.00160869	-0.000400273	-1.59007e-09
137	-0.174644	0.00902566	0.00881004	0.0012351	0.00152333		-1.24505	0.096292	-0.0311426	-0.0195951	0.00388919			0.0459199	0.00420214	5.01629e-05	-0.000921537	-0.000374409		-0.0403533	-0.00837481	-0.00321707	0.000440381	0.00087843
138	-0.174654	0.0107912	0.00851139	0.00127997	0.00162661		-1.21402	0.0552516	-0.0538791	-0.0199903	-0.00181173			0.0592052	-0.0121686	-0.000404654	0.000855972	-0.000272399		-0.0585965	-0.00764129	-0.00254107	7.60222e-06	0.000805437
139	-0.0209444	0.0154639	-0.0168131	-0.000845965	0.00260454		-0.810061	-0.0238613	-0.0908358	-0.00605807	-0.0117469			0.0423993	-0.0227811	-0.000364122	0.00048928	0.000509215		-0.047529	0.00957139	0.00317107	-0.00146731	-0.000207842
140	0.0375278	0.0152838	-0.000657461	0.000644534	0.000409792		-0.135478	-0.103509	-0.0186118	0.00565546	-0.00601363			0.053781	-0.0336096	0.000127082	0.00184114	0.000117557		-0.0217229	0.00363936	0.00137513	-0.000673337	-0.000180616
141	-0.136386	0.0194556	-0.00745143	-0.000284329	0.000731395		-1.05946	-0.000825847	-0.0787396	-0.0153065	-0.00749072			0.0579289	-0.0318491	6.42271e-06	0.00180179	1.8355e-05		-0.0553256	0.00917757	0.00398811	-0.00108394	-0.00026456
142	0.00172216	-0.0208013	0.0017467	0.00190714	-0.00371066		-0.950479	0.0895679	0.0383365	0.000316541	0.010861			0.0163201	0.00372446	0.000559097	-0.000317721	0.000332874		-0.0180885	0.00585628	0.00106206	0.000769924	-0.000218945
143	0.00502247	-0.0156934	-0.00165605	-0.000870652	-0.00134719		-0.936921	0.055008	0.0332275	0.0019411	0.0108305			0.0253224	-0.00201055	0.000626021	-0.00036461	0.000930885		-0.0291807	0.006492	0.00102313	0.000599415	-6.54832e-05
144	0.0123835	-0.0265458	0.00285888	-0.000216972	-0.00111333		-0.779216	0.0601636	0.0459765	0.00853113	0.00848609			0.0321661	-0.000981422	0.00133526	-0.000925584	0.000754999		-0.00730012	0.00500705	-0.00097755	-5.68369e-05	0.000268986
145	-0.0159121	-0.048857	0.0065153	-0.00143203	0.000916749		-0.223086	-0.0758117	0.0612492	0.0122709	-0.000990062			-0.0273296	-0.0115668	0.00297696	0.000646383	-0.000564625		-0.00262132	0.0109122	-0.0022026	0.00146682	-0.000552395
146	-0.031114	-0.0603325	0.00786187	-0.00120129	0.00123426		-0.285718	-0.104594	0.0568873	0.0116952	-0.000407327			-0.0260934	-0.0136607	0.00284972	0.00065307	-0.000733616		-0.00166889	0.00877862	-0.00269436	0.00117838	-0.000392147
147	0.0183755	-0.0144845	-3.93164e-05	-0.00286095	0.000996339		0.424812	-0.309643	0.0500031	-0.00683323	-0.00349691			-0.0293206	-0.0183177	0.00152769	0.000906071	-0.000479301		-0.00918588	0.00070067	-0.0013462	0.00079413	0.000372624
148	-0.00410774	-0.0182066	0.00159991	0.00117387	-0.000432371		-1.064	0.0536458	0.0135905	-0.00709514	0.00869455			-0.000884225	-0.00537141	0.000212972	8.51267e-05	-0.00015382		-0.00548811	-0.000131177	-0.00119761	-0.000431249	4.22074e-05
149	0.0277722	-0.0064273	-0.000767481	-0.00394029	0.000626786		0.433607	-0.367724	0.0441667	-0.00969949	-0.00363302			-0.0316589	-0.0203335	0.00154707	0.00104044	-0.000487337		-0.0108027	0.000283972	-0.00064624	0.00104067	0.000513967
150	-0.0251387	-0.0633125	0.00924784	-0.00149306	0.00111859		-0.119473	-0.0410064	0.0756451	0.013222	-0.00131385			-0.0278988	-0.012799	0.00303665	0.000758523	-0.000739685		0.00102365	0.00587384	-0.00405878	0.000308297	-0.000309387
151	-0.00555547	-0.0271344	0.00426185	-0.00228601	0.00111943		-1.09901	0.058806	0.0142048	-0.00832864	0.00997663			0.00158841	0.00855422	0.00121081	2.86096e-06	-0.000216772		-0.00542667	0.00337658	-0.000840237	0.000230863	-5.28121e-05
152	-0.0298803	-0.0562651	0.007087	-0.00144756	0.00142473		0.0541334	-0.0302358	0.0734635	0.0115138	-0.00260926			-0.0206705	-0.0115795	0.0020477	0.000510259	-0.000738213		0.00614909	0.005435	-0.00472013	-0.000107208	-0.000301653
153	0.0128694	-0.0195538	0.00131369	-0.00143267	0.0010886		0.434662	-0.211948	0.0411614	-0.00355223	-0.00196478			-0.0264778	-0.0157867	0.000931863	0.00101457	-0.000455973		-0.00330682	-0.00116165	-0.00147902	0.000436557	0.000273405
154	0.0176008	-0.00661399	-0.00118517	-0.00127786	-0.000146039		-0.150739	-0.118911	0.0438355	0.0105374	-0.0015834			-0.0226469	-0.0113762	0.00193751	0.000256799	-0.00041495		-0.00320812	0.00887544	-0.00127617	0.00102769	-0.000319589
155	0.0131502	-0.0149373	0.000248532	-0.00119956	0.000756877		0.211746	-0.24548	0.0438628	0.0007609	-0.00262596			-0.0234395	-0.0153018	0.000593164	0.000755239	-0.000422832		-0.00664036	0.00154184	-0.00120855	0.000189487	0.000212434
156	0.0167481	-0.0138937	0.000962074	-0.00058205	-0.000487903		-0.323194	-0.071942	0.0682911	0.011229	-8.26141e-05			-0.0147756	-0.00709755	0.000949756	0.000203012	-0.000365333		-0.00817503	0.00902058	-0.00100456	0.00101676	-0.000417345
157	0.0025608	-0.0204422	9.21448e-05	-0.00102629	-0.00103107		-0.355516	-0.0837124	0.0559686	0.0116438	0.000617984			-0.0166496	-0.00692411	0.00131979	0.00023232	-0.000432363		0.0023451	0.00701228	-0.00314557	0.000159046	-0.000246799
158	0.0243107	0.00310252	-0.00352472	-0.00141889	-0.00104634		-0.411955	-0.0202657	-0.0120592	0.0140358	-0.00287671			-0.0114335	-0.00619896	0.000657212	-3.71733e-07	-0.000209252		-0.0117918	0.00640532	-0.000233847	0.000360728	-0.000190124
159	0.00932908	-0.0122937	0.000944527	-0.000601384	-0.00154348		0.16194	0.00255289	0.00972987	0.0116418	0.000823275			-0.000649283	0.00945441	0.000795321	-0.000362051	0.000260377		0.00317533	0.00724988	-0.000580437	0.00069893	-0.000380228
160	0.0104456	0.0047304	0.00477898	0.00310403	0.000496522		0.941967	0.245457	-0.00920802	-0.00368162	0.000560428			-0.0104104	0.0361485	5.98933e-05	0.00257671	6.6712e-05		0.0494353	-0.00831625	-0.00262885	5.03545e-05	-0.000249627
161	0.00464319	-0.00587061	-0.00433037	-0.000874973	-0.00190013		-0.0395655	-0.000718366	-0.0316339	0.0152971	0.00431932			-0.0029103	0.0006912	0.000316723	-0.000192486	5.08607e-05		0.0112735	0.00345005	-0.00236391	0.000779422	-0.000167209
162	-0.00903789	-0.0179176	-0.00231136	0.000286016	-0.00266509		-0.650498	0.016399	0.00740025	0.0116967	0.00095354			0.00128357	-0.00109722	1.41255e-05	-0.000297584	-0.000191636		0.00119604	0.00582723	-0.00281393	-0.000472714	-7.04582e-05
163	0.0355998	0.00467202	0.00782913	0.00327622	0.00340192		0.0675991	0.169218	0.0256103	0.00342667	-0.00925273			-0.00108644	0.0171839	0.000858564	-0.00048997	-0.000349895		0.0244672	-0.00582622	0.00177409	-0.000418351	0.00014675
164	0.0297218	0.0155056	0.00446851	0.00395229	0.00135356		0.733686	0.212092	0.0313294	-0.00719772	-0.000768446			-0.0124975	0.0292025	0.00123063	0.00038093	0.000223622		0.045896	-0.0100529	0.00383135	-0.000661445	-0.000110504
165	0.012832	-0.0101352	-0.000223919	-0.000453555	8.19277e-06		-0.192305	-0.129627	0.0431877	0.00939534	-0.00222042			-0.0189962	-0.00939579	0.00149743	0.000203502	-0.000350803		-0.00541784	0.0090016	-0.0005269	0.00137655	-0.000462273
166	-0.154	0.0166731	-0.00278172	-4.75248e-05	0.000403254		-1.09381	0.0342926	-0.042205	-0.013492	-0.00116127			0.0478257	-0.0258791	0.000304829	0.000987803	9.47129e-05		-0.0537929	0.00460898	0.00235911	-0.00101091	-9.81157e-05
167	0.0412169	0.0114896	-0.00360616	-0.00177567	-0.000956386		0.0566217	-0.161927	-0.0343204	-0.00519035	-0.00412997			0.00520853	-0.0202334	-0.0056651	-0.000251483	-0.000534396		-0.0149053	0.00421205	0.000328541	-0.000422932	-0.00016807
168	0.0323676	0.00392512	-0.00311712	-0.00403844	0.000393344		0.575454	-0.385581	0.00876939	-0.0170946	0.0020502			-0.0288484	-0.0216332	0.000106045	0.000958814	-0.000103605		-0.00916768	0.00121622	-0.000853985	0.00101653	0.000423593
169	-0.190854	0.00491676	0.00907441	0.000534992	-4.93308e-07		-1.13284	0.0335511	-0.0706419	-0.016138	-0.00465673			0.0448509	-0.0094746	0.00061996	0.000121508	0.000250709		-0.04797	0.00213243	0.000781932	0.000324677	-0.000285802
170	0.023608	-0.00198951	-0.00257758	-0.00129142	6.55492e-07		0.622844	-0.0590163	-0.017756	-0.00626576	0.00415938			-0.00550683	-0.0199815	-0.00386138	-8.61725e-05	-6.78842e-05		-0.00905859	0.00234792	-0.000719723	-5.18349e-05	0.00014732
171	0.0269915	0.018253	0.00151468	0.00135184	-0.00131047		0.538169	0.119193	-0.00306427	0.00745021	0.00326934			-0.0152986	0.022557	-4.43442e-05	0.00100604	0.00017505		0.034792	-0.00533528	-0.00014546	-0.000174586	1.9594e-05
172	-0.00238917	-0.0171828	0.00183801	0.00037224	-0.00276571		-0.310446	0.0893919	0.0335147	0.0144513	-0.00142587			0.00194561	0.0146581	0.00140516	-0.00145344	0.00017213		0.00481854	0.000593891	0.000893302	0.000100183	-6.86678e-05
173	0.0241171	0.00136694	-0.00154498	-0.000380024	-0.000318453		-0.893751	0.0303063	0.0216692	0.0026104	0.00768233			0.00371937	-0.0171157	-0.00442131	3.09774e-05	-0.000454262		-0.0272124	0.00564448	0.00187008	1.68983e-05	-0.000107835
174	-0.178026	-0.000195007	0.0111003	0.00126006	-0.000309275		-1.08505	0.0984474	0.00476933	-0.00708283	0.00816541			0.0448314	0.00682482	0.00081215	-0.000892989	-8.18384e-06		-0.0491621	-0.0115127	-0.00571232	0.000291654	0.00166333
175	-0.175123	0.00571927	0.0126147	0.00186696	0.00145385		-1.24774	0.0896976	-0.0269755	-0.0190737	0.00513597			0.0488886	0.00513903	-0.000572003	-0.00096753	-0.000760006		-0.0491824	-0.0119239	-0.00550956	0.00010616	0.00148626
176	-0.152707	0.0103315	-0.00192477	0.000172389	-0.00109229		-1.12425	0.0588487	-0.0365709	-0.0132032	0.00138827			0.0372683	0.000580324	0.000416328	-0.000358082	0.000482587		-0.0396262	-0.000300143	-0.000238877	0.000596477	2.29628e-05
177	-0.17651	0.00856025	0.010825	0.00165539	0.00129536		-0.934386	0.04915	-0.0558441	-0.00231801	-0.00436077			0.0402851	0.00678271	0.00035832	-0.000834845	4.84747e-05		-0.044105	-0.00750259	-0.00164832	0.000660267	0.000502552
178	0.00845285	-0.007352	-0.00288348	-0.0013209	-0.000714352		-0.731952	0.0150097	0.017098	0.00757713	0.00331306			0.0187187	-0.00317994	0.000689788	-0.000203623	0.000743929		-0.0285531	0.00686914	0.00177748	0.000338217	-5.06337e-05
179	0.0107078	-0.0315053	0.00373359	-0.000704649	0.000226365		-0.88359	0.0633792	0.037014	0.00458543	0.00994306			0.0299093	-0.00202776	0.000605839	-0.000430381	0.000823112		-0.0154229	0.00459935	-7.98723e-05	-9.62967e-05	0.000267744
180	0.0350368	0.0165918	0.000660476	0.000482912	-0.000786726		0.765453	0.112101	-0.00674979	-0.00757976	0.00169845			-0.00576493	0.00730479	-0.000598232	0.000396737	-0.000232802		0.0319113	-0.0053678	-0.000297167	-0.000135332	-2.73274e-05
181	-0.0474594	-0.041539	0.00258738	0.000504674	0.00158784		-0.344957	0.0676701	0.0701967	0.0119052	-0.000737189			-0.0141634	-0.0119379	0.000462777	0.000319449	-0.000423903		-0.00502699	0.00108197	-0.00205573	-0.000495977	5.85598e-05
182	0.0202688	-0.00597274	-0.00104653	-0.000862866	0.000469926		0.288992	-0.297428	0.0495035	-0.00295651	-0.00323973			-0.0198874	-0.0165062	-0.00073469	0.000412073	-0.000110043		-0.00745372	0.00396171	-0.000633335	0.00032887	-9.32199e-06
183	0.00654856	-0.0206991	0.000970759	-0.000693137	0.000622598		0.370393	-0.30563	0.0401745	-0.00472339	-0.00246871			-0.0179347	-0.0141382	-0.000238994	0.000401748	-0.000398995		0.00889265	0.00429861	-0.00365348	-2.35998e-05	-0.000101087
184	-0.0201065	-0.0557069	0.00767206	-0.0017435	0.00121742		0.197824	-0.070745	0.0701763	0.00823279	-0.00345802			-0.0139172	-0.0109607	0.00118822	0.000174704	-0.000641892		0.0105754	0.00549923	-0.00512615	-0.000388536	-0.000289177
185	0.0395368	0.0194281	0.000727453	0.000164661	-3.045e-05		1.0128	0.15789	-0.0507563	-0.00297749	-0.00151777			-0.00688907	0.00858653	-7.85674e-05	0.000374571	-0.000460387		0.0269045	-0.0051542	-0.00212127	-0.000285852	-2.31408e-05
186	-0.0166458	-0.0285383	0.0018538	-0.000231749	0.000637115		0.29977	0.0648979	0.0275495	0.0100271	-0.00245786			-0.00809728	-0.00930345	-0.00103432	0.000404401	-0.000637067		0.0147486	-0.00244235	-0.00335876	-0.000227412	4.32668e-05
187	0.0434166	0.0199043	0.000537914	-0.000573665	-0.000130146		0.426853	-0.301406	-0.00576336	-0.0118255	0.00401473			-0.010862	-0.00167013	-0.000637047	0.000392816	-0.000202978		0.00985969	-0.00232251	-0.00113209	-0.000248502	-0.000113568
188	-0.00735661	-0.0284742	0.00158502	3.01126e-05	0.00112008		0.505041	-0.30891	0.017553	-0.00937937	-0.000542464			-0.0156391	-0.00494904	-0.000239599	0.000554032	-0.000504218		0.011853	-0.000105617	-0.00269238	4.61932e-05	4.69475e-05
189	0.0326358	0.00472109	0.00424828	0.00275026	0.00120615		0.220016	0.170707	0.0338349	-0.000884901	-0.00653021			0.00276043	0.0124464	-0.000223074	-0.000299096	-0.000477862		0.010822	-0.00239874	0.000571506	-0.000485418	0.000114235
190	0.0310872	0.00308543	0.00875721	0.00291523	0.00363511		0.44769	0.224473	0.0394414	-0.00736011	-0.00520286			-0.0058874	0.0199478	0.00179793	-0.00131483	-0.000537524		0.0396168	-0.00989782	0.00374545	-0.000638055	-0.000101807
191	0.0333866	0.00442647	0.00829818	0.0033893	0.00343851		0.865072	0.325038	0.0659633	-0.0285129	-0.000635123			-0.003923	0.0218898	0.00171995	-0.000853361	-0.000305033		0.0436805	-0.0102351	0.00231196	-0.000566136	-0.000175626
192	0.0326847	0.00696671	0.00195266	-0.000168616	0.00102739		-0.447649	-0.0070931	0.0087837	0.00777768	-0.00521569			-0.00912832	-0.00620925	-0.000311739	2.99442e-05	-0.000209229		-0.00862783	0.00406085	0.00103332	0.00063421	-0.000217629
193	0.0320768	0.00495052	0.00728027	0.00228081	0.00282381		0.815694	0.285442	0.0588205	-0.0248782	-0.00142169			-0.00537285	0.0208946	0.0014383	-0.000948734	-0.000232701		0.0442061	-0.0104216	0.00341787	-0.000525993	-0.000177487
194	0.0191011	-0.00115244	0.00825772	0.00322384	0.00293948		0.884101	0.32716	0.0594143	-0.0251681	-9.31961e-05			-0.00205374	0.0236247	0.000961585	0.000789445	-0.000200688		0.0490759	-0.0113987	-0.00262808	-0.000334793	-0.000380738
195	0.0317361	0.0107827	0.00597797	0.00267102	0.00190916		0.928241	0.276016	0.0277497	-0.0195041	0.000696112			-0.00552072	0.021901	0.00116944	-0.000362361	-0.000574155		0.0465093	-0.0108461	-0.00214164	-0.000471415	-0.000332005
196	0.0420895	0.0160711	0.00359864	-0.000212215	0.000884275		0.464634	0.175529	0.0196997	-0.00458205	-0.00133353			-0.00435919	0.0170929	0.000990331	-0.000519607	-0.000440147		0.0296836	-0.00669587	0.00127047	-0.000618864	-0.000188454
197	0.0338257	0.00634214	0.00863984	0.00291573	0.00383795		0.724063	0.219872	0.0447343	-0.0156348	-0.00187343			-0.00713661	0.0216425	0.00174857	-0.00195706	-0.000232615		0.0460425	-0.0113438	0.00518109	-0.000654056	-0.000105966
198	0.03648	0.014563	-0.00353746	-0.000946598	-0.00020387		0.0773753	-0.132832	-0.0561192	-0.00035693	-4.10932e-05			-0.00442608	-0.0132512	-0.0016129	-0.000101673	-0.000286177		-0.0157332	0.0042587	0.000919473	-0.000194562	-6.91205e-05
199	0.0372138	0.0122235	-0.00256919	-0.00138833	-1.6556e-05		0.300053	-0.201734	-0.0314918	-0.00904701	0.00537977			-0.0103101	-0.0146644	-0.00197189	6.62943e-05	-0.000131272		-0.0163069	0.00253602	0.000794298	-0.000101526	3.91649e-05
200	0.0210995	-0.00513906	-0.00117988	-0.00101129	0.000176386		0.206805	-0.125296	0.0204232	0.00549467	-0.00137253			-0.0186416	-0.0116637	0.00024398	-0.000200308	1.23974e-05		-0.00518013	0.00720885	-0.00161098	0.000496435	-0.000318663
201	0.0333514	0.00534666	0.0106933	0.00344679	0.00497605		0.668431	0.210377	0.0536365	-0.0159639	-0.00345139			-0.00590977	0.023573	0.00189235	-0.00206085	-0.000710721		0.0500149	-0.0130894	0.00712152	-0.000565491	-0.000133231
202	0.0305295	0.00275394	0.00801292	0.00302696	0.0033791		0.758251	0.241121	0.0465975	-0.0186013	-0.00172358			-0.00582368	0.0222451	0.0016478	-0.00131855	-0.000392682		0.0467432	-0.0116366	0.00497203	-0.000585916	-0.000155212
203	0.0361682	0.0131229	-0.00232555	-0.000252681	0.000519791		0.211523	-0.13892	-0.0375675	-0.00644183	0.00408378			-0.00563598	-0.0106416	-0.00133492	-0.000175551	-0.000298824		-0.0136332	0.00378312	0.00112189	-0.000355481	-7.82753e-06
204	0.032317	0.00500831	0.00738167	0.00275874	0.00310335		0.745341	0.259476	0.0465439	-0.0191771	-0.00151588			-0.0044115	0.0179987	0.00172096	-0.00120345	-0.00042956		0.0420712	-0.0101487	0.00344019	-0.000526962	-0.00011605
205	0.0307325	0.0046613	0.00682947	0.00236875	0.00317636		0.176283	0.0698698	0.0045976	0.0037054	-0.00101538			-0.00547106	0.0164434	0.00104514	-0.000403992	-0.000314824		0.0248738	-0.00519243	0.00291923	-0.000553979	7.37715e-06
206	0.0236571	-0.00323188	0.00826526	0.00284872	0.00346891		0.0207802	0.176858	0.05389	0.00427388	-0.0106644			-0.00573964	0.0160845	0.00175049	-0.00109082	-0.000425558		0.0282996	-0.00637944	0.00269285	-0.000490541	5.97367e-05
207	0.0380978	0.0132786	0.00232334	-0.00113689	0.000850362		0.390629	0.0248591	-0.00013865	-0.00326225	0.00288022			-0.010498	0.00658572	0.000641168	-1.78246e-05	-0.000245877		0.0191976	-0.00411743	0.0016906	0.000212175	-0.000195954
208	0.0374714	0.00648526	5.26836e-05	-0.000619656	5.58305e-05		0.128171	-0.115782	0.00409469	0.00235224	-0.00146407			-0.00797265	-0.0118643	-0.00155539	-0.000103401	-0.000207443		-0.0140288	0.0045502	0.00067574	0.000410076	-0.000204139
209	0.0241021	-0.00274563	0.00684086	0.00311317	0.00232468		0.00739453	0.187274	0.0270789	0.00198109	-0.0124857			0.00597186	0.0159663	0.00112385	-0.000186999	-6.63711e-05		0.0285444	-0.00706629	0.00154068	-0.000467995	0.000166268
210	0.0376104	0.0133172	0.00324824	0.00132668	0.00184958		0.262391	0.0648202	-0.00268211	-0.00829731	0.00123331			-0.00450676	0.0133442	-8.82067e-05	-0.000186177	-0.000520614		0.0253455	-0.00358789	0.00212964	-0.000291718	-0.000100015
211	0.0459948	0.0129151	-0.0032723	-0.00178463	-0.000684175		0.0770336	-0.152487	-0.0470622	-0.00688908	-0.00312537			0.0104419	-0.0232204	-0.00672071	-0.000302211	-0.000662353		-0.0178381	0.00406415	0.000746812	-0.000626118	-0.000221004
212	0.0275681	0.0183102	0.00236997	0.00267316	-0.000308597		0.726861	0.199511	0.0275471	-0.00613073	-0.000332042			-0.0138522	0.0319003	0.000913712	0.0011193	0.000301807		0.0440076	-0.00984767	0.00239604	-0.000655278	-5.56673e-05
213	0.0402435	0.0166072	-0.0015433	-0.000711683	-0.000242604		0.35895	-0.0966809	-0.0378096	-0.00727187	0.00719288			0.000804078	-0.00830703	-0.00296746	-0.00014201	-0.000331271		0.00152073	-2.16824e-05	0.00029015	-0.000491933	-0.000117958
214	0.030367	0.00114359	0.00835727	0.00333514	0.00382625		0.60426	0.210776	0.0481266	-0.0120727	-0.00354045			-0.00464745	0.020378	0.00127639	-0.000918697	-0.000215732		0.0422536	-0.0109522	0.00513285	-0.000396405	-4.13035e-05
215	0.0347448	0.00703906	0.00932922	0.00274563	0.00450923		0.478191	0.176439	0.0498798	-0.0101906	-0.00404284			-0.00749239	0.0242884	0.00105005	-0.00128565	-0.000653635		0.0437302	-0.0111645	0.00636374	-0.000556632	5.33884e-06
216	0.0329943	0.00903601	0.00831579	0.00245413	0.00379672		0.622579	0.125006	0.0270966	-0.0125814	-0.00102888			-0.0079332	0.0216341	0.00148553	-0.00155351	-0.000599831		0.0487234	-0.0123881	0.00675346	-0.00059657	-8.13793e-05
217	0.0362608	0.00811981	0.00978486	0.00280405	0.00454602		0.543079	0.153308	0.0427921	-0.0124558	-0.00260919			-0.00673699	0.0236911	0.000946089	-0.00140799	-0.000703837		0.0431976	-0.0107652	0.00652452	-0.000731827	-9.08564e-05
218	0.0286471	0.00111669	0.00983084	0.00332252	0.00454192		0.552945	0.218678	0.0599036	-0.0122395	-0.00552698			-0.00607034	0.0239299	0.00193464	-0.00188622	-0.000667152		0.0478729	-0.0119475	0.00589928	-0.000525805	-6.70763e-05
219	0.0323499	0.0109848	-0.00393106	-0.000701963	-0.00150737		0.130214	-0.173864	-0.0294123	-0.00538319	-0.000326698			-0.000997518	-0.00914074	-0.00294602	-3.71086e-05	-0.000234831		-0.0100518	0.00306574	-0.000138993	-0.000256915	-0.000201875
220	-0.00892824	-0.00797848	-0.00533996	-0.000601857	-0.00136101		0.33563	-0.0305615	-0.0246814	0.0122999	0.0029831			-0.00238545	-0.00652079	3.90766e-05	-0.000385979	-0.000154544		0.00220411	0.00411358	-0.00305762	-0.00053174	-0.000200536
221	0.0261676	0.00974246	-0.00553011	1.53873e-05	-0.00101167		0.622172	0.0289989	-0.0821683	0.0117477	0.0134933			-0.000551241	0.000730479	-0.000262785	-0.000167125	-1.03405e-05		0.000615703	-0.000325193	-0.00273074	-0.000530144	-0.000190843
222	-0.0237086	-0.0178756	-0.00560194	-0.000921734	-0.000598236		0.639702	0.0402715	-0.0821733	0.014066	0.0133555			-0.00305217	-0.00287392	-8.79657e-05	-0.000239614	3.23086e-05		0.0116616	0.00235483	-0.00453763	-0.000463782	-6.56307e-05
223	0.0328955	0.0188308	8.72295e-05	0.00111736	-0.000982897		0.948663	0.131153	-0.060511	0.0038285	-0.00085939			-0.0071099	0.019586	-0.000481834	0.000942522	-0.000239991		0.0322382	-0.0075467	-0.00201891	-0.000479433	-0.000178435
224	0.0234849	0.0173287	0.000941514	0.00145601	-0.00131635		0.530726	0.147586	3.50359e-06	0.00683812	0.00274872			-0.0106671	0.0226496	0.000477658	0.000901788	0.00025665		0.0339933	-0.00507082	-0.000142584	-0.000430566	7.76063e-05
225	0.000610757	-0.0113991	-0.00378273	-0.000838697	-0.000725588		0.170831	-0.00844374	-0.022427	0.0175621	0.00448566			-0.0034016	-0.00550998	-0.000453097	-0.000380796	-6.70983e-05		0.00709812	0.00372466	-0.00423758	-0.000369449	-0.000129114
226	0.0147229	0.0035119	-0.00477075	-0.00105062	-0.00171074		0.643561	0.00993373	-0.0648585	0.0106431	0.0106159			-0.0062265	0.00299707	0.00022541	-1.5178e-05	0.000159794		0.0117086	-0.000738428	-0.000664272	-0.000157933	-0.000112741
227	0.0230053	0.0245245	0.00404348	0.00367746	-0.00184304		1.16933	0.227284	-0.0861043	0.00948222	0.000916974			-0.0158038	0.0435256	9.45473e-05	0.00364932	0.000398678		0.0455286	-0.0095919	-0.00188903	-0.000427158	-0.000413475
228	0.0244283	0.0103375	-0.00535281	-0.00114604	-0.00120467		0.221523	-0.0348423	-0.0649911	0.00961171	0.00522291			-0.00156165	-0.00125805	-0.000144136	-0.000197506	-2.26555e-06		-0.00202092	0.00173877	-0.00121641	-0.000445399	-0.000178396
229	0.0149078	0.00243303	-0.00494022	-0.00111602	-0.0019244		0.230356	-0.00284679	-0.0477483	0.0138132	0.00412291			0.00298318	-0.00230558	0.00032708	-0.00036144	9.28554e-05		0.00118467	0.00344766	-0.00220874	-0.000521315	-0.000235198
230	0.0229126	0.00787196	-0.00534128	-0.000199855	-0.00137943		0.740819	0.0574139	-0.0855767	0.0119268	0.0106911			-0.00206771	0.00170776	-0.000170508	-6.55542e-05	5.49716e-05		0.0065264	0.000430239	-0.00254548	-0.000420175	-0.000153339
231	0.0132786	0.00415964	-0.00582992	-0.00110438	-0.00144741		0.387825	-0.033627	-0.0568339	0.0109854	0.00443054			-0.00634005	-0.00460379	-6.12707e-05	-0.000113903	-7.47887e-05		-0.00129325	0.0031982	-0.00125057	-8.56237e-05	-0.000214194
232	0.0120087	-2.99341e-05	-0.00380805	-0.000298238	-0.0014178		0.545126	0.0478806	-0.0643229	0.0165091	0.0106395			-0.0050053	-0.000517581	0.000186169	-0.000304265	0.000138105		0.00792673	0.00231718	-0.00361501	-0.000463385	-0.000196224
233	0.0201124	0.021593	0.00317261	0.00362413	-0.00194111		1.142	0.211751	-0.0752048	0.00544453	0.00043174			-0.0147655	0.0402241	-0.000305422	0.00329003	0.00038155		0.044671	-0.00987975	-0.00253496	-0.000364879	-0.000279769
234	0.0243944	0.0152124	0.00134257	0.00174281	-0.0020558		0.487752	0.0581457	0.00582606	0.00596936	0.000827344			-0.00911836	0.0200287	-0.000163094	0.000959518	7.60546e-05		0.0250251	-0.00194613	-0.000393365	-0.000111803	0.000101217
235	0.0182299	-0.0043592	0.00298707	0.00106468	-0.000900669		0.0577005	0.045606	0.0285173	0.0129219	-0.00190931			-0.0105562	0.022197	0.000630001	0.00071029	0.000232773		0.0245562	-0.00159119	-0.000426212	-7.8528e-06	0.000107142
236	0.0289402	0.00108051	-0.00285961	-0.00401335	0.000617006		0.589327	-0.330504	-0.0103065	-0.0153153	0.00492681			-0.0267333	-0.0197955	-4.42972e-05	0.000805065	-9.05314e-05		-0.010455	0.000277212	7.48049e-06	0.00089015	0.000461786
237	0.0255713	0.00481289	-0.003876	-0.00269932	-0.000557164		0.601833	-0.255309	-0.0035241	-0.00812682	0.00384727			-0.0225897	-0.00785437	0.000237557	0.000162668	0.000249984		0.000312574	0.000391634	-0.000328558	0.000604835	0.000313936
238	0.0342211	0.018004	-0.0024234	-0.00137996	-0.000745539		0.930129	0.032001	-0.0418119	-0.0036925	-0.000446334			-0.0192152	0.0093134	0.000522427	0.000903033	0.000195231		0.0262544	-0.00361732	0.000854741	-6.89071e-05	-6.71821e-05
239	0.0293738	0.0165011	-0.000409921	-0.000101696	-0.00147479		0.80361	0.125936	-0.0130523	-0.00182003	0.00136404			-0.0129119	0.0233267	0.000645698	0.00100799	0.000364912		0.0375961	-0.00726058	0.00281727	-0.000334967	-7.17968e-05
240	0.031374	0.00769888	-0.00380643	-0.00174845	-7.09108e-05		0.361727	-0.342038	0.0243658	-0.00751183	-0.00162239			-0.0233295	-0.0163687	-0.00028233	0.000319313	0.000114646		-0.00864113	0.00265498	-0.00085945	0.000558144	0.000316175
241	0.0348375	0.0106281	-0.00188399	-0.000255983	-0.000577093		0.41528	-0.19559	0.0119922	-0.000139399	0.00113068			-0.0172216	-0.00967667	0.000501258	-0.0010653	0.000477128		0.00363539	0.00201491	-0.00122401	0.000400969	-1.77399e-05
242	0.0156843	0.00375283	-0.00464865	-0.00178496	-0.00158761		0.537934	-0.1657	-0.00609547	0.000654577	0.00348412			-0.0174463	-0.00799959	0.00017085	-0.000146429	8.77992e-05		0.00754472	0.002469	-0.00152623	0.000376068	-8.41887e-05
243	0.00796675	-0.00866785	-0.00275594	-0.000486926	-0.00270443		-0.487163	-0.0304492	0.0236626	0.0137907	0.00064316			-0.00250068	-0.00561946	-0.000117333	-3.28002e-05	-7.77532e-05		-0.0101411	0.00266442	-5.99055e-05	-4.30429e-05	-0.00018556
244	0.0265491	0.0163108	0.000898899	0.000833447	-0.00180367		0.595711	0.11165	-0.0011542	0.00531254	0.00267905			-0.0142905	0.0251022	0.000634347	0.00120058	0.000317903		0.0320237	-0.00498913	0.000960378	-8.65661e-05	6.67439e-05
245	0.0396398	0.0200053	-0.000797747	-0.000533813	-0.000554985		0.560918	-0.211958	-0.0145259	-0.00555469	0.00391386			-0.0200356	-0.000905167	-0.000275775	0.000945167	-5.41567e-06		0.0130456	-0.00124929	-0.00151294	-0.000253804	-5.74215e-05
246	0.0357459	0.0189773	-0.00128741	-0.000641075	-0.000786375		0.964607	0.0687854	-0.0620358	0.00308043	-0.00143904			-0.0189025	0.00408842	9.66753e-06	0.000882797	-4.9167e-06		0.0227431	-0.00360347	-0.000942999	-0.000221894	-5.89589e-05
247	0.0334606	0.0143644	-0.00361357	-0.00169629	-0.000748358		0.301206	-0.288793	0.00709611	-0.00548571	0.000139346			-0.0145052	-0.0172827	-0.00201524	0.000336359	-6.48173e-05		-0.01609	0.00281454	0.000279438	-0.000179155	-3.48798e-05
248	0.0391173	0.0191186	-0.00216636	-0.00130662	-0.000445871		0.484368	-0.320369	-0.0168148	-0.0141368	0.00598955			-0.0170618	-0.0166111	-0.00197042	0.00068271	6.07666e-06		-0.00259983	0.000956703	-0.000752529	-0.000153219	-9.67993e-06
249	0.0384638	0.0187684	-0.00296124	-0.00213823	-0.000685831		0.570919	-0.302922	-0.019521	-0.0137242	0.00583337			-0.0205693	-0.0126625	-0.000947959	0.000715358	-8.26245e-05		0.0027161	-0.000564347	-0.000709049	-3.0892e-05	4.9599e-05
250	0.0327111	0.00589597	-0.00303473	-0.00347191	0.000205838		0.54828	-0.323837	0.00408649	-0.0131924	0.00255899			-0.0253151	-0.0130512	1.23798e-05	0.000633235	0.000120253		-0.00564064	0.000931365	-0.000427272	0.000710318	0.000431635
251	0.0222517	0.0147463	-0.0113416	-0.00106294	0.00109985		-0.507531	-0.0590837	-0.0860719	-0.00197932	-0.0166943			0.0215984	-0.024877	-0.00658497	-0.000257811	-0.000699581		-0.0360471	0.00281817	0.00195745	-0.00113153	-0.00024264
252	0.0157996	0.0120417	-0.00962746	-0.00106974	0.000712805		-0.599715	-0.0409707	-0.0729227	-0.00225163	-0.0151705			0.0286706	-0.0231129	-0.00604984	-0.000252096	-0.00055075		-0.0411365	0.00436183	0.0020931	-0.001412	-0.000192237
253	0.0284712	0.0103854	-0.00678634	-0.00161	-0.000442076		-0.663438	-0.0356867	-0.0438532	0.00123606	-0.00875418			0.0233204	-0.0201358	-0.00551749	-0.00018531	-0.000513208		-0.0273756	0.00455117	0.00139167	-0.00112916	-9.44004e-05
254	0.0156275	0.00977322	-0.0063967	-0.000699823	0.000233365		-0.902561	0.024391	-0.0160475	-0.0028428	-0.00119392			0.0120493	-0.0193636	-0.00615397	-0.000185137	-0.00060655		-0.0317437	0.00317049	0.000998303	-0.00108921	3.87783e-06
255	-0.160582	0.00902278	0.00286109	0.000529346	-0.000897394		-1.09911	0.109093	-0.0127119	-0.0102147	0.00491454			0.0360376	0.00214844	0.000289586	-0.00072033	0.00012503		-0.0318364	-0.00986191	-0.00367963	0.000379608	0.000716111
256	-0.171515	0.00666822	0.00924209	0.00126565	0.000943833		-1.20643	0.0993739	-0.0158174	-0.016281	0.00649364			0.0497685	-0.0190309	0.00255662	0.000416256	-0.000340667		-0.0102101	-0.00491597	-0.000263947	-0.000532605	8.64933e-06
257	-0.115901	0.00461515	-0.00800317	-0.000983156	0.000873762		-0.710248	0.0712932	-0.0323709	0.00277856	-0.00820725			0.015232	-0.0140132	-0.00590824	-0.000382402	-0.000700439		-0.0187038	0.000252469	0.000283876	-0.000781058	-1.4235e-05
258	-0.110132	0.0188877	-0.0131612	-0.00145517	0.00106716		-1.01171	0.000489469	-0.078649	-0.013167	-0.00798982			0.0477476	-0.0218893	-0.00265225	0.000307354	0.00013827		-0.0528012	0.00772623	0.00339064	-0.00162806	-0.000356474
259	-0.0467918	-0.016494	-0.00539772	0.000961027	-0.00102428		0.216388	0.102123	-0.0158891	0.0184451	0.00246886			0.00843163	-0.00521371	-0.000503341	-0.000474548	-0.000364967		0.00717306	0.00743627	-0.00351054	-0.00015663	-0.000101175
260	0.0252662	0.00604637	-0.00513332	-0.00107881	-0.00111456		-0.166198	-0.0960081	-0.0322432	0.00383517	-0.00865145			0.00895568	-0.0215794	-0.00606689	-0.000349346	-0.000591053		-0.0164266	0.00433407	0.000274934	-0.000592539	-0.000181101
261	0.0298091	0.00803957	-0.00519386	-0.000935159	-0.00110198		-0.170006	-0.111419	-0.0433838	0.000917082	-0.0104303			0.012056	-0.023716	-0.0069558	-0.00029816	-0.000707434		-0.0203385	0.00418181	0.000808154	-0.000782748	-0.00019034
262	0.0530412	0.0127991	-0.00239078	-0.00167215	-4.26651e-05		0.184095	-0.184372	-0.0494566	-0.0112857	0.00346557			0.0116066	-0.0230532	-0.00668461	-0.000300358	-0.000596761		-0.021699	0.0033536	0.00125758	-0.00053182	-0.00010542
263	-0.134535	0.0203491	-0.0105089	-0.000854765	0.000304841		-1.07669	0.00287258	-0.0842784	-0.0165454	-0.00815538			0.0539681	-0.0334294	5.20659e-05	0.00180042	9.11944e-05		-0.0569189	0.00923333	0.00394529	-0.00149648	-0.000318673
264	-0.0482299	0.0176354	-0.0178037	-0.0016816	0.00295282		-0.92403	0.0130458	-0.0530692	-0.0075094	-0.00572987			0.0400261	-0.0219291	0.000495064	0.000613889	0.000618286		-0.0462703	0.0029722	0.00239018	-0.000607791	-0.000276963
265	0.0440571	0.00342895	-0.00796013	-0.00107106	-0.00221463		-0.0128686	-0.0842274	-0.0671479	0.003415	-0.00300054			0.0497265	-0.0146766	-0.00170479	0.000277028	0.000509121		-0.0365329	0.00957211	0.00248343	-0.00140386	-0.00013203
266	0.0329737	0.00622627	-0.00379799	0.000725303	-0.00248108		-0.407679	-0.0775429	-0.0858186	0.000268606	-0.01371			0.0221945	-0.00157468	-0.00141644	7.10586e-05	0.0002246		-0.0266059	0.00166726	0.0012237	-0.000911039	-0.000279389
267	0.0361899	0.0129031	-0.00731075	-0.000895077	-0.000910086		0.0834605	-0.0657369	-0.0705108	0.00452013	0.00171494			0.00831477	-0.00213996	-0.000744869	1.69441e-05	2.66082e-05		-0.0141954	0.000899286	0.00104358	-0.000768147	-0.00016435
268	0.0244376	0.0230291	0.00597112	0.00477109	-0.00065629		1.1771	0.255897	-0.069576	0.0048318	0.00347315			-0.0161375	0.0445705	0.000118157	0.00368311	0.000326228		0.0531526	-0.0118122	-0.00258337	-0.000412295	-0.000452766
269	0.0251815	0.0238268	0.00461449	0.00398978	-0.00089824		1.20854	0.238927	-0.0861398	0.00663351	0.00233875			-0.0160778	0.0440205	0.000171348	0.00364908	0.000366624		0.0513594	-0.0106954	-0.00214238	-0.000412403	-0.000368447
270	0.0326813	0.0159825	0.000560123	0.00129261	0.000111798		0.3585	-0.0350758	-0.0260877	-0.00846169	0.00451046			-0.00550104	0.00727123	-0.000830639	3.69293e-05	-0.000471758		0.0160617	-0.0042356	0.000277661	-0.000623405	-0.000145489
271	0.0284591	0.0122461	-0.00630206	-0.00063442	-0.000197606		0.0730865	-0.104661	-0.0709384	0.00151839	0.000536824			-0.00499985	-0.0173584	-0.00307829	-2.88013e-05	-0.000336372		-0.0246922	0.00507486	0.00176816	-0.000244326	-0.000154293
272	0.0181993	-0.00889061	-0.00108404	-0.00193935	0.000474092		0.361994	-0.311972	0.0367866	-0.00563604	-0.00230697			-0.0243435	-0.0190333	0.000216071	0.000376077	-0.000157007		-0.00884018	0.00405549	-0.00114414	0.00048245	0.00019227
273	0.0190369	0.00236813	-0.0050137	-0.0025098	0.000505048		0.526183	-0.245164	-0.0315891	-0.00889042	0.00732587			-0.0199755	-0.0167725	-0.000881301	0.000358154	-7.86314e-06		-0.012424	0.0004499	-0.000467636	0.000655115	0.000321769
274	0.0304033	0.0236763	0.00464175	0.00323195	-0.000761424		1.20619	0.230053	-0.0880441	0.00517745	0.00161371			-0.0142028	0.0266527	0.000303403	0.00196567	8.1133e-06		0.0379758	-0.0116053	-0.00133981	-0.000654305	-0.000323099
275	0.0415308	0.0170595	-0.00221121	-0.0014583	-0.000481346		0.371406	-0.248809	-0.0226683	-0.0120532	0.00496701			-0.00921662	-0.00594882	-0.0014704	9.5127e-05	-0.000257752		-0.0100875	0.00251793	0.000210268	-9.68463e-05	9.85065e-05
276	0.0374706	0.0102172	-0.00280032	-0.00201157	0.000132171		0.441834	-0.264176	-0.0318361	-0.0114022	0.00744003			-0.0117833	-0.0133784	-0.00162769	-3.81763e-05	0.000197509		-0.0182973	0.00259184	0.000809788	0.00016967	7.82906e-05
277	0.0279277	-0.00388168	-0.00125167	-0.00246797	0.000816034		-0.56228	-0.00974259	0.0159319	0.00772569	-0.00330518			-0.0208822	-0.0144669	-0.000426517	0.00051681	-0.000218769		-0.0234851	-0.00418621	0.000789811	3.21276e-05	0.000244693
278	-0.151033	-0.01326	0.000800623	0.00131631	-0.0026849		-0.439661	0.120322	0.0192636	0.0110542	-0.0028102			0.00595077	0.00152147	0.000935428	2.51279e-05	2.39054e-05		0.00606693	4.11323e-05	-0.00165332	-0.000334978	0.000206899
279	-0.0143804	-0.0393392	0.00417877	-0.00235291	0.00152756		0.230939	0.0475188	0.0590784	0.00477732	-0.00272106			-0.0174247	-0.00492683	0.00155651	-0.00252852	0.0014808		-0.000413997	0.00190783	-0.00172245	3.22512e-05	-6.63001e-05
280	0.0252429	-0.00252323	0.000544328	-0.00186969	0.00227647		0.477955	-0.134584	0.0243679	-0.00465149	0.000288776			-0.0236406	-0.00466714	0.000963816	-0.0032115	0.00261104		0.00467182	-0.00472316	0.00373495	0.00132446	0.000990351
281	0.013871	0.00546323	-0.0059087	-0.00157865	-0.000268158		0.397004	-0.276357	0.00679035	-0.00495727	0.000716996			-0.0191551	-0.00883911	7.51801e-05	8.05867e-05	5.09299e-05		-0.00327316	0.0034612	-0.000875569	8.76637e-05	-7.21078e-05
282	0.0199788	-0.0024898	0.000641463	0.000592261	-0.00270489		-0.448349	0.0594271	0.0205483	0.0176275	0.000768076			0.00402438	-0.000537228	-0.000881311	-7.82001e-05	-0.000156586		0.00909622	0.00345959	-0.00115814	5.96132e-05	7.3697e-05
283	0.0195405	3.26139e-05	-0.00229875	-0.000629028	0.000136513		-0.171821	-0.0418988	0.0138931	0.0099861	-0.00526592			-0.0138906	-0.00916726	-6.49598e-05	-0.000508034	1.86667e-05		-0.0125696	0.00132812	0.00145502	0.000404173	0.00019324
284	0.0323341	0.00915474	0.0015496	-0.0020142	0.000234306		-0.0046596	-0.126354	0.0219544	0.00922747	-0.00186066			-0.00207255	-0.00662511	-0.000226001	-0.00167831	0.000896986		-0.0119566	0.00254693	0.00186283	3.05171e-05	-2.91325e-05
285	0.0265459	-0.00167043	0.000582641	-0.0024185	0.00207139		0.383334	-0.0725577	0.0315323	-0.00289282	0.000630436			-0.0205989	-0.00576925	0.000872461	-0.00342523	0.00264351		0.00397875	-0.00609551	0.00385478	0.00132125	0.000973987
286	0.0282528	0.0003743	0.000504625	-0.00276552	0.00170057		0.398896	-0.0943502	0.0233522	-0.00415827	0.00196612			-0.0185218	-0.00356738	0.00123117	-0.00397693	0.00281513		-0.00225514	-0.0039847	0.0039628	0.000861139	0.000932934
287	0.0244232	-0.00139138	0.000870459	-0.00238419	0.00133073		-0.496783	0.0344732	0.0245466	0.0105068	-0.00200965			-0.0180518	-0.00366909	0.00148316	-0.00431748	0.0028516		-0.0020965	0.000469205	0.00112613	0.000126132	3.65957e-05
288	0.018579	-0.00547056	0.00163484	-0.0018884	0.00204685		-0.431299	0.0260849	0.0313959	0.013836	-3.13471e-05			-0.0182471	-0.00134364	0.00139653	-0.00350825	0.00233023		-0.0128385	-0.00319415	0.00254489	0.000224467	0.000672409
289	0.0134972	-0.00605535	-0.00181918	-0.00171644	0.000622266		0.311259	-0.160257	0.0206767	0.000526583	-0.000381425			-0.0143597	-0.0134143	-0.00137269	-0.000812609	0.000780006		-0.00329196	0.000779922	0.000219608	0.000376117	0.000246361
290	-0.0037109	-0.0187489	0.000811904	-0.000314428	-0.00235159		0.047445	-0.0277746	0.0169098	0.0147385	0.00215867			0.000470401	0.00168939	0.00080918	-0.000935506	0.000323015		0.00528676	0.00448969	-0.00302576	-0.000204956	-0.000192112
291	0.00421173	-0.0103699	-0.000836964	-0.000558009	-0.00203589		0.024025	-0.0402052	-0.0340414	0.00394749	-0.00413779			-0.00669323	-0.00430516	0.00102102	-0.000845731	0.00021328		0.0094613	-0.00365848	-0.000271268	-0.000868316	-8.70153e-05
292	-0.097777	0.000855425	-0.0134245	-0.000738897	0.00306585		0.267133	-0.0730975	0.00453231	0.0082703	0.000267786			-0.0064966	0.00437927	0.00116096	-0.0012417	0.000562097		0.00494817	0.00326726	-0.00106004	0.000106065	-0.00023333
293	-0.0427159	-0.0106218	-0.00643043	-0.00120125	0.000936384		-0.83945	0.0354354	0.0282802	0.00492671	0.00763481			0.0280384	-0.00741748	0.000354679	-0.000134518	0.000814755		-0.0335245	0.00574731	0.00185024	0.00043623	-0.000141359
294	0.0152693	-0.0089943	-0.00174547	-0.00116383	-0.00199076		-0.843153	0.0256311	0.023482	0.00467841	0.00717791			0.0168191	-0.00393846	0.00045565	-0.000278616	0.000799172		-0.0295309	0.00663646	0.00179259	0.000572298	-8.30967e-05
295	0.00610688	-0.0144085	0.000145865	0.000284743	-0.00391822		-0.934563	0.0510248	0.0281729	0.00224893	0.0102544			0.0194031	-0.00401884	0.000403421	-0.000384508	0.000684947		-0.0255829	0.00635439	0.00178196	0.000750788	-0.000159138
296	0.0044938	-0.0293966	0.00421053	-4.75875e-05	-0.000851801		-0.497151	0.105403	0.0567413	0.0119828	0.00156108			0.028229	-0.000826636	0.00108254	-0.00021236	0.00106003		0.0132518	-0.000573687	-0.00116072	0.000268119	5.52968e-05
297	-0.00700793	-0.0133785	-0.00107576	0.00396243	-0.00740182		-1.049	0.0692911	0.0216976	-0.00485558	0.0108855			0.0243841	-0.00438711	-0.000164305	-0.000436728	0.000526985		-0.00612961	0.00194301	0.000719038	-0.000144795	3.1796e-05
298	-0.0709539	0.0189791	-0.0160635	-0.00213989	0.00320838		-1.16443	0.0293008	-0.0777248	-0.0192525	-0.00608387			0.0524499	-0.0293265	0.000351234	0.00146703	0.000155458		-0.0517936	0.00525231	0.00203523	-0.00082758	-0.000272141
299	0.0695383	-0.0114027	-0.00414402	-0.00137856	3.84971e-05		-0.992869	0.0161449	-0.0385223	-0.00737808	-0.000788237			0.0498479	-0.0162373	-0.000568929	0.000425099	0.000386962		-0.0376992	0.0101953	0.00183741	-0.000840753	5.00335e-05
300	0.0234438	0.00849906	-0.00503984	-0.00167376	-0.00158956		-0.167915	-0.0309245	-0.0312585	0.0122047	-0.00291794			0.000141946	0.0142802	0.00118287	-0.000831152	0.000252438		0.0120217	0.00382044	-0.00146075	0.000206476	-0.000176388
301	-0.00962835	-0.0156823	-0.000782215	0.00385384	-0.00682446		-0.31786	0.0682802	-0.00626346	0.00640619	-0.00992828			0.0115906	-0.00357524	0.000255853	-0.000657066	0.000137823		0.00216454	-0.000851023	6.91065e-05	-0.000741116	-5.52269e-05
302	0.0104667	-0.00269168	-0.00304982	-0.00179628	0.00111356		0.312047	-0.159988	0.0148842	-1.69882e-05	0.000166243			-0.0183458	-0.00863217	-0.000360012	-0.00116906	0.00126905		-0.00469105	-0.000477221	0.0013753	0.000624813	0.000416591
303	0.000636541	-0.00770233	-0.000681933	0.00357437	-0.00608107		-0.205274	0.0645154	-0.00743197	0.011704	-0.00820316			0.012321	0.00323729	0.000336828	-0.00029482	0.000512549		-0.00547208	0.00312059	0.001627	0.000754461	-0.000185562
304	0.00631029	-0.00437221	0.000487101	0.00242681	-0.0051468		-0.827349	0.0434536	0.026786	0.00512376	0.0063502			0.0168809	0.000951952	0.00107158	-0.0011908	0.000506709		-0.00853587	0.00308112	0.00200391	0.000640075	-0.000146768
305	-0.0142931	-0.0143968	-0.000377056	0.00453613	-0.00791273		-0.764552	0.0620778	0.0234672	0.00764658	0.00429505			0.014654	0.00410511	0.00167234	-0.00196573	0.000487495		0.00508006	0.000762363	0.00106421	0.000373772	-0.00010934
306	0.011757	-0.00246552	-0.00259069	-0.00163533	-0.000273122		-0.546744	0.0150523	0.0258597	0.0146144	0.00208645			-0.00480488	-0.00552745	-0.000111642	-0.000747871	0.000423599		-0.00629147	0.00211364	0.00236092	0.000853421	6.74022e-06
307	-0.10742	0.0197892	-0.0131932	-0.0013615	0.00124352		-1.123	0.0416989	-0.0481465	-0.015593	-0.0018551			0.0532963	-0.0315525	0.000328869	0.00165134	3.62462e-05		-0.0474701	0.00799713	0.00334067	-0.00120121	-0.000187225
308	-0.177447	0.0117421	0.00783692	0.00109159	0.00129716		-1.24256	0.0719028	-0.0519632	-0.0209844	-0.000431958			0.0548272	-0.0229285	0.00074631	0.00112932	-3.74356e-05		-0.0569297	-0.00789746	-0.00238925	0.000218257	0.000619599
309	-0.0153277	0.0171187	-0.0171383	-0.00117084	0.0021995		-1.04274	0.00191538	-0.0838992	-0.0149194	-0.0082312			0.0595071	-0.028724	-0.000455947	0.0015275	0.000150254		-0.0508567	0.00817311	0.00350054	-0.00136752	-0.000263789
310	-0.176487	0.0048257	0.0122375	0.00168118	0.00105025		-1.25502	0.103133	-0.0244908	-0.0191544	0.00589346			0.0481292	0.00517389	-0.00014861	-0.00100373	-0.000728861		-0.0297363	-0.0093544	-0.00423263	0.000463709	0.00101415
311	-0.164839	0.00599681	0.00875654	0.00147012	0.000369233		-1.17916	0.10553	-0.0222573	-0.0144454	0.00496561			0.0363006	0.00743844	-0.000338075	-0.00121931	-6.80631e-05		-0.0358586	-0.0102002	-0.00469963	0.000524811	0.00122285
312	-0.00422496	-0.0182741	0.000859861	0.00365655	-0.0070227		-1.01041	0.0833449	0.0432173	-0.00104227	0.0140251			0.0158753	0.0017762	0.000407171	-0.000340555	0.000362097		-0.0233754	0.00713534	0.00158099	0.00081615	-0.000175308
313	-0.00200808	-0.0109006	-0.00419859	-0.00143263	-0.000729988		-0.974152	0.0456222	0.000830738	-0.0014021	0.00652848			0.0301693	-0.00406273	0.00056519	-0.000210313	0.00106376		-0.0342835	0.00596053	0.00154214	0.000566448	-0.000188887
314	0.00699595	-0.0154823	0.000553997	-0.000120835	-0.00336943		-0.922701	0.0532469	0.0356646	0.00266729	0.0108299			0.0228904	-0.00175581	0.000759677	-0.000572819	0.000931499		-0.0226285	0.00630323	0.00167195	0.000840172	-0.000177469
315	0.00599176	-0.0189026	0.000541702	-0.00120167	-0.000252916		0.176114	-0.0592205	0.0216328	0.00866523	-0.000990411			-0.0211625	-0.0126484	0.00132626	0.000135459	-0.000249632		-0.00483084	0.00813278	-0.0019701	0.000895656	-0.000404232
316	-0.0103411	-0.0379145	0.00323147	-0.00129583	0.000996018		0.380616	-0.152144	0.0425942	0.000297098	-0.0016026			-0.0262835	-0.0164636	0.00189957	0.000229974	-0.000261729		-0.0046055	0.00762237	-0.00220923	0.00100803	-0.000251896
317	0.00930756	-0.024507	0.00166631	-0.00220863	0.000956813		0.459402	-0.287798	0.0411755	-0.00668573	-0.00277953			-0.0294039	-0.0193635	0.00112396	0.000954826	-0.000387557		-0.00927849	0.0017536	-0.00154021	0.000850966	0.000333314
318	0.0297569	-0.00107865	-0.00180203	-0.00374409	0.000423451		0.479635	-0.331365	0.0150807	-0.0117596	0.000841174			-0.0278562	-0.0200376	0.000613183	0.000910621	-0.000269434		-0.00983638	0.00102243	-0.000587838	0.000963885	0.000429539
319	0.0144366	-0.0188547	0.00245715	-0.00213996	0.00124497		-1.02547	0.0451186	-0.00333335	-0.00690893	0.00429554			-0.0250105	-0.013824	0.000872738	0.000880637	-0.000344844		-0.0137456	-0.000103353	-0.00155195	3.10682e-05	0.000206166
320	0.0295707	-0.0025471	-0.00182998	-0.00419766	0.000640683		0.528898	-0.381473	0.0327271	-0.0146377	-0.0013423			-0.0310396	-0.0220855	0.00130447	0.000669285	-0.000256997		-0.0105106	0.00111451	-0.000965159	0.00121106	0.000448668
321	0.0153635	-0.019693	0.00300367	-0.00300918	0.00103464		-0.724862	0.0103343	0.0131036	0.00486847	-0.000666114			-0.0219441	-0.0121716	0.00136267	0.000800304	-0.000516955		-0.0103529	-0.000252466	-0.00157202	0.000144015	0.000232647
322	-0.0244459	-0.0608053	0.00833147	-0.0015953	0.0012676		0.336072	-0.134716	0.0638301	0.00168329	-0.00297113			-0.0257149	-0.0147743	0.00264509	0.000274514	-0.000527983		-0.00360688	0.00298992	-0.0031893	0.000179427	1.45449e-05
323	-0.0235683	-0.0588009	0.00827256	-0.00107871	0.00109303		0.119507	-0.14581	0.0852278	0.00726484	-0.0034289			-0.0282723	-0.0137058	0.00292532	0.000702021	-0.000638667		0.00283528	0.00717756	-0.0041054	0.000297175	-0.000303465
324	-0.0239705	-0.0567469	0.0070877	-0.00141537	0.00102892		0.134069	-0.0544919	0.0575068	0.00780447	-0.00277463			-0.0280539	-0.0133667	0.0029707	0.000371084	-0.000515668		-0.00346815	0.0104293	-0.00190239	0.00135909	-0.000530811
325	-0.019966	-0.0503165	0.00582072	-0.000736376	0.000955454		0.219276	-0.242175	0.0704078	0.00215366	-0.00392554			-0.0295891	-0.0144105	0.00241064	0.000699763	-0.000438776		-0.000529912	0.00525323	-0.00319255	0.000119573	-0.000169833
326	0.0220208	-0.00777881	0.000182283	-0.000415869	0.000313965		0.210079	-0.224742	0.0256211	0.000605221	-0.00191231			-0.0180687	-0.0152775	-9.54544e-05	-0.000115821	6.70036e-06		-0.00821664	0.00540268	-0.00115197	0.000266457	-0.000116239
327	0.0111812	-0.0188173	0.000582349	-7.82016e-05	0.000404879		0.192748	-0.28699	0.0594841	0.00049074	-0.00423821			-0.0219805	-0.0165911	0.00045617	0.000246244	-0.000189803		-0.00577102	0.00432499	-0.00187994	-4.29933e-05	-5.2732e-05
328	0.0142817	0.00432354	-0.00605633	-0.00145527	-0.000374147		0.291301	-0.114225	-0.0445472	0.00290017	0.00427594			-0.0168246	-0.0116607	-0.000506888	7.06357e-05	-8.09518e-05		-0.0155378	0.00276946	0.000419391	8.56042e-05	5.84054e-05
329	0.0227122	0.0175249	0.00165595	0.00199005	-0.00237674		0.623403	0.134338	-0.0131857	0.0090397	0.00370928			-0.012652	0.0249932	0.000357326	0.00123388	0.00029148		0.0303311	-0.00421243	4.58653e-06	-0.000418507	4.52183e-05
330	0.0249903	0.0228897	0.00552717	0.00422165	-0.0010048		1.23247	0.247398	-0.087869	0.00547072	0.00333955			-0.0121395	0.0368694	0.000171634	0.00259446	0.00017943		0.044006	-0.0101848	-0.00240009	-0.000470716	-0.000414908
331	-0.0138347	-0.0194343	0.000321547	-0.00149085	-0.000146305		0.375623	-0.0626258	0.0064733	0.00558215	0.000146729			-0.00443466	0.00275794	0.000792133	-0.000805507	0.000373496		0.00468679	0.00293109	-0.00171107	-0.000255001	-0.000207369
332	-0.00605872	-0.0110895	-0.00249659	-0.00097864	-0.00122319		0.420282	-0.0397102	-0.0156744	0.00859535	0.00161689			-0.00504292	0.00165401	0.000557831	-0.000491571	0.000280806		0.00791582	0.00248356	-0.00253799	-0.000178619	-0.000158492
333	0.0080369	3.39628e-05	-0.00514536	-0.000598839	-0.00174718		0.272981	-0.0691252	-0.0148427	0.00623571	0.00215095			-0.00453876	-0.00660676	-0.000531039	-0.000353297	1.12251e-05		-0.0044291	0.00270661	0.000218261	0.000237757	-0.000126884

## Sheet: Fig.2c
Figure 2c	2-back BASELINE (Correct, Common)						2-back S1 (Correct, Common)						2-back iPS (Correct, Common)
Region	PHATE1	PHATE2	PHATE3	PHATE4	PHATE5		PHATE1	PHATE2	PHATE3	PHATE4	PHATE5		PHATE1	PHATE2	PHATE3	PHATE4	PHATE5
1	0.0112076	0.00210511	0.00171177	0.00110906	0.000402644		-0.00737393	0.00163217	0.00128208	-0.000525232	0.000537261		-0.358285	0.0503219	0.0206532	0.0171757	6.47555e-05
2	0.049025	0.00672134	-0.00137534	-0.000686459	0.000115248		0.0288556	0.00923897	-0.00111672	-0.000116249	0.00139683		0.162399	0.182585	0.0344492	0.000564646	-0.0085996
3	0.0327979	0.00873923	-0.000442679	0.00065089	-3.17603e-05		0.0208433	0.00335687	0.00339447	0.000199353	0.000260505		0.565548	0.194449	0.0229612	-0.000931294	-0.000540936
4	0.00821877	-0.0093452	-0.00315673	-0.000140113	0.000734266		0.012417	0.0103097	-0.00158176	0.00191861	-0.000507414		-0.363208	-0.0815564	0.0546415	0.0115225	0.000595092
5	-0.0545124	0.00467112	0.000535442	-0.00188767	-0.00046455		-0.0421075	-0.0127071	-0.000955863	7.07719e-05	-0.000408745		-1.03673	0.0316418	-0.0529674	-0.0118506	-0.00384444
6	0.0163246	-0.0131911	0.00239879	-0.000558981	0.000760588		-0.0117178	0.000491283	0.00314476	-0.000321061	0.000927478		0.282111	0.0206056	0.00902724	0.00963506	-0.000679374
7	-0.0187598	-0.00969442	0.00149134	-0.000578791	-5.80488e-05		0.000740321	0.00271439	0.00064889	0.000339086	-0.000170245		0.511481	-0.406997	0.0336416	-0.0151528	-0.00170104
8	-0.041041	0.0210522	0.00192532	-0.00295664	-5.37391e-05		0.000258495	0.0031083	-0.00210647	-0.000882496	-0.00171775		0.0224967	-0.00141692	-0.00437475	0.00945371	-0.00538863
9	-0.0134557	0.000260636	0.0016342	-0.000589143	-0.000490083		0.0030639	-0.00208967	-0.000242164	0.000471675	-0.000544839		0.487892	-0.0285461	-0.00441809	-0.00893409	0.00469725
10	0.0159402	0.00288236	0.00304887	0.001193	-3.42627e-05		0.000232577	0.000652047	0.00304721	-0.000619304	0.000262024		0.580829	0.109314	-0.0163666	0.0104736	0.00461632
11	0.025552	0.00314781	-0.00303122	0.000354159	0.00047228		0.00441164	0.00494598	-0.00371876	0.000179362	0.000125382		-0.878321	0.0905346	0.0353761	0.00314888	0.00805594
12	0.0055681	0.00279479	-0.00279653	0.00104475	9.9018e-05		0.00364673	0.000204552	-0.00409544	0.000385926	-0.000418654		-0.729803	-0.00600111	0.0151666	0.007425	0.00324777
13	-0.0107421	-0.00321639	-0.00353866	0.000423088	-3.06134e-05		-0.00508349	0.000634805	-0.00501836	-0.000409667	-0.000572466		-0.856197	0.0512727	0.0142975	0.00334103	0.00405412
14	0.00977739	-0.000501213	-0.00488968	-0.000794653	6.6565e-05		0.00545665	0.000466997	-0.00722879	0.000133952	-0.00132494		-0.762386	0.0764982	0.0473223	0.00728978	0.00533675
15	-0.0555028	0.00694527	-0.00351951	-0.00212716	-0.000577363		-0.0258526	-0.00906886	-0.00850438	-0.000865561	-0.00155514		-1.21865	0.0758042	-0.0365901	-0.0182708	0.00215585
16	-0.0430895	0.006217	-0.00393308	-0.00140899	-0.000296773		-0.0135245	-0.00641354	-0.00857458	-0.00062027	-0.00174292		-1.14274	0.0986712	-0.0149987	-0.011857	0.00564663
17	-0.0290708	0.00702353	-0.00453318	-0.00176383	-0.000130103		-0.00238758	-0.00441044	-0.00831791	-0.000162326	-0.00179368		-1.06497	0.0921961	0.0208492	-0.00509583	0.0102696
18	-0.00340712	-0.00125486	-0.00462346	0.00121917	0.00035759		0.00790592	0.00203891	-0.000760295	0.00117553	-0.00139148		-0.784598	0.0323263	0.0253375	0.007488	0.00619917
19	0.00478362	-0.000642205	-0.00449609	0.000828784	0.00048983		0.00647628	0.00316355	-0.00314827	0.00117459	-0.000873922		-0.812998	0.0378637	0.0222919	0.00562147	0.00568546
20	-0.0366531	0.00988519	-0.00371724	-0.0012044	0.000197141		-0.00205015	-0.00213692	-0.00590035	0.000380325	-0.00178764		-0.980285	0.067126	0.017121	-0.00102384	0.00787846
21	0.00813646	0.00451945	0.00184028	0.000722332	-0.000134708		-0.000658519	-9.01965e-05	0.000385588	-0.000184293	-1.90837e-05		0.422014	0.0114297	-0.011092	-0.00108873	0.00323685
22	0.0348179	0.00546949	0.00160289	0.000202857	-8.68063e-05		0.0119438	0.00103468	-0.00107977	-0.000504838	0.000119964		0.815484	0.195598	0.00476036	-0.010543	0.00105065
23	0.0305228	0.00168477	-0.00130639	-0.00052644	0.000408252		0.023003	0.0105991	-0.00215521	0.00122666	0.00011302		0.192022	-0.0702507	0.0660477	0.00466831	-0.00370016
24	-0.000442533	-0.0130272	-0.00263416	-0.000530637	0.000474275		0.0113237	0.00828226	-0.00434821	0.00196058	-0.000161724		0.0726635	-0.210226	0.0792983	0.00528344	-0.00351236
25	0.00856389	-0.0130744	-0.00266724	-0.00106349	0.00068499		0.0122663	0.0113796	-0.00357212	0.00169382	-2.82654e-05		0.0928796	-0.160872	0.0812502	0.00542355	-0.00372181
26	0.034982	-0.000573959	0.000969672	-0.000185636	0.000294318		0.0154699	0.00149508	-0.00237189	-0.000684748	-0.000624863		0.441921	0.125789	0.0324596	0.00402397	-0.000990538
27	0.0158099	0.0040429	0.00190379	0.000410609	-0.000468334		0.0124329	-0.000544231	0.000647471	0.000250475	-0.000634955		0.97777	0.127158	-0.0430729	-0.00290832	-0.00120312
28	-0.00719133	-0.00074181	0.000989605	-5.62104e-06	-0.000279029		0.00455623	0.00416992	0.000427211	0.000191908	-0.00066268		0.426742	-0.30582	0.00794183	-0.00912656	0.00159398
29	-0.0096866	-0.0107881	-0.000838657	-0.000262294	0.00032289		0.00554037	0.00609179	0.000208737	3.44276e-05	-0.00046027		0.321663	-0.309955	0.0338386	-0.00355911	-0.00215109
30	0.0508786	0.00354079	-0.00107069	-0.000709722	0.000256418		0.0222045	0.00844561	-0.0027743	-0.000444479	0.00111263		0.124551	0.217722	0.052818	0.000472703	-0.0119239
31	0.0477029	0.00657881	-0.00204565	-0.000952498	0.000116831		0.0328436	0.00944615	-0.000611115	-0.000371609	0.00157999		0.756981	0.249253	0.0456167	-0.0188406	-0.00129861
32	0.0526526	0.00604963	-0.00215624	-0.00131284	-3.77972e-05		0.0342819	0.00853066	-0.000868095	-0.000538461	0.00149404		0.764101	0.246555	0.0524285	-0.0213586	-0.0018596
33	0.058941	0.00548018	-0.000818091	-0.00113041	0.000154461		0.0343139	0.0081308	-0.00271325	-0.000283504	0.000504204		0.561125	0.276296	0.0740468	-0.0162204	-0.00721683
34	0.0415865	0.00752072	-0.000223244	-0.000322302	0.000103234		0.0251325	0.00562311	0.00064068	2.31059e-05	0.000551097		0.78084	0.208719	0.00761141	-0.00967945	0.00110347
35	0.0574672	0.00281679	-0.00183983	-0.00149119	-7.41714e-05		0.0382785	0.0102737	-0.00152159	-0.000743377	0.00177428		0.839083	0.293126	0.0614888	-0.026684	-0.0011839
36	0.0568958	0.00428825	-0.00125594	-0.00128273	0.000124122		0.0324131	0.00897732	-0.00205671	-0.00077105	0.00136475		0.746416	0.317562	0.0669594	-0.0229805	-0.00260898
37	0.0513102	0.00222734	0.00218768	-0.00019044	6.92861e-05		0.0231621	0.00310881	-0.00378594	-0.000660033	-0.000211083		0.826623	0.284298	0.0369242	-0.0144156	-0.00016129
38	0.039992	0.00752128	-0.00113501	-0.000418983	7.93275e-06		0.0302814	0.00882036	5.20753e-05	5.72138e-05	0.00107991		0.491838	0.124046	-0.00107679	0.00382899	0.00184393
39	0.0307061	0.00899412	-0.00203183	-0.00030001	4.83558e-05		0.0272369	0.00331831	0.0009375	0.000135092	-1.06204e-06		0.469202	0.174624	0.021705	-0.0034203	-0.000993952
40	-0.0368101	-0.00400217	-0.00248798	0.00132957	0.00020343		1.29521e-05	-0.000604748	-0.000666225	0.000981699	-0.000830824		-0.931288	0.0257589	-0.0323045	-0.004536	-0.00116533
41	-0.0214844	-0.00210551	0.000657575	0.000411077	-9.05293e-07		-0.0110534	-0.00108252	0.000670876	0.000144303	-0.000115584		0.0344075	-0.125143	-0.0321339	-0.000632008	-0.00391669
42	-0.0212918	-0.00727731	-0.00243703	0.000788137	0.000207296		0.0104255	0.00570322	-0.00229381	0.00138167	-0.000453262		-0.395481	-0.0546342	0.0297095	0.00979389	-0.00213348
43	-0.013254	-0.00706084	-0.00244243	0.000579706	0.000243464		0.00949785	0.00697724	-0.000318611	0.00131795	-0.000635801		-0.171799	-0.104025	0.0174455	0.00948194	-0.00308677
44	-0.001817	-0.00979266	-0.00362188	0.000260976	0.000689746		0.00912037	0.00859369	0.000165522	0.00125961	-0.00117809		-0.237527	-0.0720336	0.0407902	0.0127807	-0.000981479
45	0.0470142	0.00781797	-0.000444655	-0.000583534	3.74896e-05		0.0336944	0.00645878	-0.000419132	-0.000665519	0.000930748		0.612069	0.137207	0.0480898	-0.012444	-0.00315529
46	0.0486102	0.00731968	-0.00105582	-0.000817239	2.78345e-05		0.033075	0.0087248	0.000167348	-0.000265629	0.0013515		0.72816	0.185357	0.03376	-0.014436	-0.00121132
47	0.0182393	0.00292578	-0.00331554	0.000245025	0.000305003		0.0238335	0.00808252	-0.000714615	0.00070702	0.000601007		-0.443699	0.0961557	0.00934419	0.00653974	-0.00408066
48	0.0230263	0.00372225	-0.00179629	0.000163012	0.000334993		0.0209237	0.00677755	-0.000926804	0.000749096	-0.000229772		0.0647604	0.0225524	0.00880977	0.00293396	-0.00578791
49	0.00222976	-0.00210214	-0.00350621	0.000740307	0.000534243		0.0136229	0.00690442	-0.00112282	0.0014444	-0.000357665		-0.423035	-0.0390614	0.0289428	0.0107188	-0.00114654
50	0.0474936	0.00657391	-0.00167591	-0.000568057	0.000172587		0.0274758	0.00927976	-0.00155815	4.39857e-06	0.00143417		-0.0257762	0.197408	0.0385424	0.00289953	-0.0121299
51	-0.0392216	-0.00300216	0.00168691	0.000918636	-0.000923912		-0.0144556	-0.00319873	-0.00218152	-2.4683e-05	-0.000725223		0.139752	-0.141948	-0.0551739	-0.00660231	0.00104502
52	-0.0350161	-0.00360404	0.000690182	0.00122412	-0.000913848		-0.00493034	-0.00146912	-0.00357092	0.000399191	-0.000696665		-0.22423	-0.0807294	-0.0519502	0.0015014	-0.0119403
53	0.0339061	0.00832819	0.000954451	0.00102556	-0.000117864		0.0160784	0.00407601	0.0035544	-0.000303474	0.000653418		0.651854	0.188494	0.0196849	-0.00168546	0.000108131
54	0.0329765	0.0120565	-0.00341247	-8.96796e-05	6.07423e-05		0.0212838	0.00446135	0.000466684	0.000272665	0.000431213		0.173025	0.139168	0.0248877	0.00497267	-0.00362936
55	-0.0013102	0.00231572	-0.00248293	0.000897397	0.000206668		0.00732345	0.0022103	-0.0021385	0.000548643	-1.27061e-05		-0.655882	0.0690885	0.0135642	0.00800589	-0.000939028
56	-0.0040422	0.00380345	0.001965	0.000403047	-0.000174704		-0.00786571	-0.00263235	-0.000202412	-2.39063e-05	-0.000123976		0.216022	-0.102586	-0.0459266	-0.00199486	0.00390379
57	0.0511025	0.00733109	-0.00101832	-0.000757541	0.000120851		0.0310966	0.00872152	-0.00120125	-0.000515091	0.00138381		0.432849	0.20468	0.0343341	-0.00532495	-0.00394718
58	0.0442051	0.00837287	-0.000572174	-0.00039664	0.000163127		0.0323787	0.00498158	-0.000799739	-0.000747538	0.000837331		0.503706	0.126322	0.0461207	-0.00948376	-0.0013779
59	0.0485496	0.00853954	-0.000522506	-0.000277244	0.000245064		0.0314779	0.0073832	-0.000315911	3.50707e-05	0.000459581		0.353317	0.186185	0.0310966	0.000626693	-0.00310188
60	-0.0050721	-0.000162919	0.00391995	-0.000179949	0.00100555		-0.044811	-0.00940527	0.00772062	-5.58676e-05	0.000950907		0.337775	0.0298408	-0.0497583	0.010642	0.00399328
61	0.00329331	0.00242599	0.00291719	0.000140151	0.000623189		-0.0322445	-0.00704303	0.00687948	7.38889e-05	0.000706598		0.545028	0.101333	-0.0280378	0.00697371	0.00689257
62	-0.00577636	-0.00230876	0.00407547	0.000243891	0.000924536		-0.0305681	-0.00528328	0.00722878	-0.000517503	0.00132496		0.0836226	-0.034678	-0.030923	0.0110293	0.00320936
63	0.00945346	0.00172462	0.00192165	0.000636783	2.3898e-05		0.00249218	0.00050044	0.00167779	0.000258338	0.000528655		0.188194	-0.0112265	0.00480449	0.00783908	0.000117685
64	0.00432894	0.00253946	0.00440002	0.000781115	0.000512735		-0.0124982	-0.0011967	0.00502967	-0.000850696	0.00104636		0.380529	0.0228548	-0.0263291	0.00873791	0.00271751
65	0.0108098	0.00218418	0.00383233	0.000932807	6.61202e-05		-0.00562494	0.000850544	0.00340216	-0.000888534	0.000575416		0.426607	0.0379109	-0.0133618	0.00857631	0.00133785
66	0.0313768	0.00996709	0.00124835	0.00129421	-0.000346103		-0.000562616	0.0012263	0.00475059	-0.00091255	0.000505352		0.703208	0.168438	-0.0361056	0.0154882	0.00513933
67	0.0254277	0.0108298	0.000365038	0.000597157	-0.000172009		-0.0044325	0.000450052	0.00420307	-0.000876013	0.000605004		0.562989	0.145969	-0.0247079	0.0133179	0.00640814
68	0.0324507	0.0101682	0.0011695	0.00090961	-0.000351132		0.000494175	0.00127247	0.00443747	-0.000826701	0.000485916		0.687653	0.169556	-0.0213707	0.0106302	0.00429189
69	0.00515799	0.00200318	0.00339716	0.000529402	2.48626e-05		-0.00925853	-0.00070774	0.00309897	-0.000854399	0.000560501		0.311658	0.0389443	-0.0137202	0.00974059	0.00113199
70	0.0189192	0.00544967	0.00131887	0.000880751	-1.28117e-05		0.000480568	-0.00102019	0.00296492	-0.000421295	0.000269521		0.415848	0.0802512	-0.0212439	0.0134216	0.00171171
71	0.0195741	0.00681624	-0.000323524	0.000373228	3.54895e-05		0.0111537	-0.000977379	-0.000274034	2.25667e-05	-9.17882e-05		0.085458	0.0361562	0.0251178	0.0116423	-0.00200665
72	0.0325479	0.00501821	-0.00100743	-9.26369e-05	0.000374365		0.01541	0.000452044	-0.00136052	0.000144685	9.22865e-05		-0.170087	0.0455421	0.0297768	0.0164771	-0.000619174
73	0.0419901	0.00242221	0.00106291	-0.00031737	0.00024787		0.00286613	0.00454619	-0.000757025	-0.00157972	0.000486952		0.641969	0.234998	0.0462311	-0.0127258	-0.00233978
74	-0.0153982	0.00185839	0.00306568	-0.000120958	-0.000909592		-0.00472344	9.87646e-05	0.00149206	-5.98692e-05	-6.0271e-05		0.486899	-0.364231	0.0168684	-0.012982	0.000141158
75	-0.0067835	-0.00139368	0.00250338	-0.000216627	3.31254e-05		-0.016449	0.0010763	0.00497	4.24848e-05	0.00048263		0.451439	-0.331539	0.0263258	-0.00780985	-0.00170064
76	0.0067369	0.000985803	0.00351305	0.00122503	-0.000466034		-0.00227106	-0.00164642	0.00302264	0.000325146	-0.000144811		0.964731	0.0911821	-0.047054	-0.00203433	-0.00124058
77	0.0168502	-0.000181641	0.00415559	0.00132406	-0.000129105		-0.00178422	0.000996763	0.0045258	-0.000686008	0.000465484		0.826191	0.098691	-0.0409227	0.00567217	0.00213504
78	-0.0232369	-0.0119712	-0.000584815	0.000242164	-0.000211574		0.00366934	-0.00136156	-0.0046168	0.00158452	-0.00041681		-0.688954	-0.0262746	-0.00822209	0.0034282	-0.004557
79	0.00912049	-0.00227388	0.00319252	0.000110517	0.000563949		-0.0135126	-0.00692947	0.00616471	-1.55236e-06	0.00145713		0.00908261	-0.0238667	-0.0071948	0.0155014	0.00388844
80	0.00420917	-0.00380288	-0.00400466	0.000640621	4.98972e-05		0.0105921	0.00369304	-0.00259678	0.00166485	-0.000433972		-0.747597	-0.00472838	0.0358046	0.00736218	0.00560847
81	0.00829012	0.000387705	0.00315223	0.000817331	-0.000489612		0.00631997	-0.00242581	0.00243533	0.00033709	-0.000308829		1.0178	0.110845	-0.067485	0.00276085	-0.00215062
82	-0.00608821	0.00113362	0.00124858	0.000537024	-0.000580526		0.00795569	0.00206325	-0.000428376	0.000646341	-0.00068073		0.458144	-0.100955	-0.000419997	0.00311462	0.000303534
83	-0.00565584	-0.000290917	-0.00106184	0.000478453	-0.000346982		0.00691504	0.00403188	-0.00133136	0.00119568	-0.000581555		0.0118738	-0.221359	0.0312407	0.00547397	-0.0026191
84	-0.0279923	-0.00214538	0.00258468	0.000545492	-0.000558754		-0.00555263	0.00208083	-0.000166831	0.00069441	-0.000666931		0.434769	-0.320858	-0.0137024	-0.0125214	0.0048893
85	0.00526108	-0.00441309	0.00384628	-0.000257582	0.000830721		-0.0254144	-0.00733438	0.00851501	-5.08276e-05	0.00149796		0.0784456	-0.0256087	-0.0188099	0.0148044	0.00453444
86	0.000894654	-0.00412881	0.00326619	-0.000113812	0.000314118		-0.0227947	-0.00556823	0.00644663	-6.12264e-06	0.00116145		0.109688	-0.0981865	-0.0230782	0.00939694	0.00187402
87	-0.0378891	-0.00309956	0.00123198	0.000715335	-0.00072011		-0.0135403	-0.00416143	-0.00278009	-0.000142582	-0.000586848		-0.226636	-0.0780983	-0.0521578	0.00108238	-0.0130205
88	-0.042208	-0.004632	0.000724186	0.000357228	-0.000360442		-0.0297943	-0.008289	-0.000934805	-7.25174e-05	-0.000317832		-0.713796	-0.0221916	-0.048161	-0.000334502	-0.00878919
89	-0.0140351	-0.00502096	-0.00346527	0.00102477	-0.000125473		-0.00806463	0.000159884	-0.00576653	-0.000609179	-0.000373916		-0.970916	0.0392009	-0.0121242	-0.00514926	0.0015385
90	-0.0255704	0.00631082	-0.00400852	-0.00110158	-0.000267346		-0.0171417	-0.00411931	-0.0073704	-0.00117772	-0.00101869		-1.05491	0.12173	-0.00910241	-0.00790577	0.00455008
91	0.0347998	0.00328253	-0.00107392	-0.000134763	7.47617e-05		0.0140361	0.00419913	-0.00420348	-0.000600404	0.00034803		-0.148078	0.171163	0.0230393	0.00345399	-0.0094427
92	-0.0310638	-0.00783741	-0.00186909	0.00108145	-0.00048476		0.00217637	0.000396337	-0.00518894	-0.000256279	-0.000537689		-0.29501	0.125854	-0.0091522	0.0117436	-0.00688045
93	-0.0363051	-0.0062094	-0.00221845	0.001916	-0.000364047		-0.00317884	-0.00244832	-0.00696225	-9.71922e-05	-0.000542885		-0.898498	0.0419884	-0.0179878	-0.00331499	-0.00176728
94	0.00104324	-0.0075391	-0.00308268	0.000369926	0.00040727		0.0034936	0.00591114	-0.00239064	0.000797179	-8.90404e-05		-0.508418	-0.016036	0.0508602	0.0118646	0.00243316
95	-0.0436146	-0.00663521	-7.59345e-05	0.000931849	-0.000560338		-0.0321323	-0.00689649	-0.00139855	-0.000221545	-0.000570804		-0.727109	-0.0150059	-0.0653974	-0.00244355	-0.0113889
96	-0.0426248	-0.000220209	0.00141441	0.00161252	-0.00122316		-0.00254556	-0.00236896	-0.00567865	0.000876787	-0.000982105		0.0998078	-0.152552	-0.0155325	-0.00229078	-0.00235796
97	-0.0584828	0.000193724	0.00172323	-0.000883723	-0.000405671		-0.059424	-0.0164771	0.00294848	-8.60299e-06	-0.000368353		-0.826782	-0.020929	-0.088809	-0.00636167	-0.0113874
98	-0.05658	-0.00097795	0.00175103	-0.000805791	-0.000322493		-0.0588155	-0.0163216	0.0026938	-0.000116477	-0.00040547		-0.769187	-0.032943	-0.0928879	-0.00557041	-0.0128463
99	-0.0489042	0.00151105	0.00249707	-0.000765003	-0.000156525		-0.0459361	-0.0116153	0.00243689	-0.000155919	-0.00017072		-0.326227	-0.0549333	-0.0663518	0.00354113	-0.0105544
100	-0.0449354	-0.00668195	0.000363694	0.000150707	-9.41173e-05		-0.0386294	-0.00948202	0.000310063	-0.000648398	-0.000361246		-0.616535	-0.0446333	-0.0572523	0.000186062	-0.0112528
101	0.0432984	0.0109476	0.00196341	0.00132002	-0.000550651		0.0183144	0.00192578	0.00430096	0.000170696	0.000313116		1.08203	0.257534	-0.0550546	0.0061997	0.00197063
102	0.0415157	0.0139272	-0.000247685	0.00124955	-0.000656723		0.00321092	0.00186659	0.00522101	-0.000716669	0.000421912		1.01375	0.219417	-0.0623749	0.012066	-0.000927355
103	0.0320262	0.0108592	0.00020932	0.000884292	-0.000262192		0.00460873	0.000828862	0.00436994	-0.000104783	0.00058548		0.519932	0.098385	-0.0113438	0.0110987	0.00401508
104	0.0382562	0.0110142	0.00138689	0.00136911	-0.000489265		0.00375956	0.00177235	0.00514115	-0.000560259	0.000435395		0.927127	0.205844	-0.0443106	0.00920913	0.000121122
105	0.0111153	0.00329513	0.000174835	0.000448311	-9.15826e-05		0.00357579	-2.62241e-05	0.000666027	0.000226326	6.027e-05		0.315022	0.00067055	-0.0625972	0.00578722	0.00580927
106	-0.0405873	0.0027733	0.00122942	0.000746959	-0.000774571		0.002061	-0.00146147	-0.00464437	0.00130218	-0.000773266		-0.10596	-0.14244	-0.0486353	0.00123031	-0.00696161
107	-0.0290713	-0.000536771	0.00150611	0.00054183	-0.000405972		-0.00385884	-0.00102303	-0.00136251	0.000722353	-0.000436232		0.10746	-0.198205	-0.0212079	-0.00136564	-0.000861511
108	-0.0274532	-0.00421031	0.000285054	0.000630231	-0.000452199		0.00598534	0.00237186	-0.00374358	0.00156825	-0.000710322		0.234864	-0.269897	0.0248183	-0.00341954	-0.00191679
109	-0.0330674	0.000555637	0.00202385	0.000742037	-0.000581347		0.00294085	3.42234e-05	-0.0022495	0.00103169	-0.000657479		0.305935	-0.257913	-0.022391	-0.00648204	0.00291295
110	-0.0203662	0.0014904	0.00259751	0.000108404	-0.0005166		-0.00402812	0.00178766	0.000853078	2.66216e-05	-0.000253353		0.513104	-0.340782	-0.00178436	-0.0132527	0.00289963
111	0.0395794	0.00857695	0.000460216	0.000453331	-0.00038521		0.0211048	0.0010079	0.001166	0.000199856	-9.88517e-05		0.897485	0.240511	0.00698909	-0.00826497	0.000451866
112	-0.018208	0.00212418	0.00181601	0.000498379	-0.000481624		0.000785826	0.00156824	-0.000866846	0.000614398	-0.000506418		0.398517	-0.243336	-0.00931054	-0.00882225	0.00358236
113	-0.0331055	0.0020878	0.00202141	0.000441938	-0.000797263		0.00276552	-0.000183933	-0.00350003	0.00110043	-0.000803492		0.244629	-0.220249	-0.0187546	-0.00782547	0.00223667
114	-0.014457	-0.0179862	-0.00249901	-0.000154803	0.000401317		0.00879684	0.00125056	-0.000613833	0.000542538	0.000119372		-0.795275	0.0113699	0.00385881	0.00220106	-0.000160267
115	0.0063207	-0.00625132	-0.00337337	0.000904938	0.000453295		0.00227715	0.0049371	-0.00461739	0.000148177	0.000230064		-0.979942	0.0719609	0.0212378	-0.00316537	0.00812758
116	0.0187589	-0.016992	-0.00146315	-0.00122049	0.000302936		0.00685892	0.00769356	-0.00155717	0.000244164	0.000519285		0.0827578	0.0960088	0.0349492	0.012448	-0.00290584
117	0.0139178	-0.00537615	-0.00143505	-0.000763791	-9.79282e-06		0.0183802	0.00157858	0.00117917	-0.00156048	0.000923593		-0.00483165	-0.00501482	0.0646203	0.0116523	-0.00235236
118	0.0140082	0.000205039	-0.0026883	0.000406997	0.000423328		0.0109631	0.000565483	0.00181206	0.000623849	-0.00061999		-0.400587	0.0288642	0.0175342	0.0173655	0.0016212
119	-0.00462036	-0.00306967	-0.00205166	0.000651588	1.43533e-05		0.0035177	0.00317212	-0.00115852	0.00128133	-0.000413423		-0.399375	-0.0447998	0.00254641	0.0118801	-0.0028199
120	-0.00223053	-0.0093723	-0.00213176	0.000583837	-0.00127586		0.00601289	-0.00460831	-0.00313996	1.12313e-05	0.000333024		-0.961566	0.0535619	0.00385982	-0.00457503	0.00365469
121	0.012843	-0.00141777	-0.00279147	0.000828085	0.000291552		0.00485405	0.00498195	-0.00363594	0.000402904	0.000528257		-0.984917	0.0733604	0.0174343	-0.00285158	0.00769407
122	0.016573	-0.00122113	0.000539634	-0.000513819	-0.00133068		0.0247294	-0.00413049	0.0029233	-0.00240767	0.00183934		-0.0809618	-0.0194686	0.023877	0.0127529	-0.00189819
123	0.0151957	-0.00129012	0.000801725	-0.000813421	-0.00170928		0.0263221	-0.00611221	0.00356962	-0.00337046	0.00251076		0.284256	-0.033364	0.0320681	0.0019573	-0.000288155
124	0.0169068	-0.00268121	0.00104533	-0.000856492	-0.00155537		0.0219715	-0.00386378	0.00340098	-0.00254803	0.0020223		0.138851	-0.0829232	0.026108	0.00749472	-0.00109099
125	0.0185314	-0.00036318	0.000865221	-0.000777807	-0.00135174		0.0261505	-0.00620644	0.0033719	-0.00317829	0.00230053		-0.105983	-0.0363814	0.0281969	0.0133821	-0.00137977
126	0.0128587	-0.0172851	0.00376615	-0.00148369	0.00125073		-0.0329731	-0.00463162	0.00764811	0.000443033	0.00130102		-0.166865	-0.125511	0.077692	0.00957435	-0.000653516
127	0.00552371	0.000495696	0.00148157	0.000523839	0.000961692		-0.0188255	-0.00442172	0.00515574	0.000230835	0.00100802		-0.0659278	0.0165388	-0.000490549	0.0154594	0.00304186
128	0.0167187	0.00561793	-0.00320793	0.00136921	0.00067048		0.0121628	0.00458105	-0.00187277	0.0017153	-0.000431821		-0.881261	0.043554	0.0353809	0.00323221	0.00899044
129	-0.00458663	-0.00337277	0.00451095	0.000871805	0.000756282		-0.0261639	-0.0034014	0.00483408	-0.00115177	0.000930759		0.072107	-0.0179341	-0.0257835	0.0121118	0.00287049
130	-0.00293429	-0.00316043	-0.00483735	0.000836644	0.000474778		0.00570777	0.00110268	-0.000726914	0.00114972	-0.00125095		-0.838145	0.0498024	0.0283002	0.00600567	0.00801151
131	-0.0573963	0.00201496	-0.00163992	-0.00100042	-0.000379352		-0.025951	-0.0101729	-0.00361371	0.000278168	-0.00128777		-1.09973	0.0175386	-0.0677795	-0.0153918	-0.00498972
132	-0.0616248	0.00213024	-4.06963e-05	-0.00135981	-0.000559108		-0.0390176	-0.0128415	-0.00200179	-4.52967e-05	-0.000883063		-0.90835	-0.0202838	-0.0836277	-0.00845796	-0.00934524
133	-0.00465241	-0.00527527	0.00210775	-0.000923383	-0.00112585		0.00816206	-0.00410352	0.00192777	-0.00128636	0.000918028		0.532841	-0.0821493	0.0100464	-0.0100584	0.00331768
134	0.0247693	0.00331461	0.000437293	0.00124379	0.00047584		-0.0088667	0.00129937	-0.0025151	-0.000780314	0.00010902		-0.623601	0.112966	0.0115913	0.00700857	-0.00318864
135	0.0176565	0.00737127	-0.00145681	0.000905504	0.000525205		0.00981342	0.0011435	-0.00184834	0.000722204	0.00026384		-0.805414	0.0702394	0.0056463	0.00479391	0.00248005
136	-0.0485885	0.00665139	-0.00230098	0.00055385	4.73249e-05		0.00253705	-0.00129252	-0.000967778	0.00109681	-0.00161523		-0.986881	0.0436293	0.0062117	-0.00239356	0.00724464
137	-0.0521374	0.0073026	-0.00241395	-0.00235436	-0.000458609		-0.0360967	-0.0106751	-0.00479452	1.68766e-05	-0.000763672		-1.24505	0.096292	-0.0311426	-0.0195951	0.00388919
138	-0.0624262	0.00768063	-0.00142269	-0.00277764	-0.000711739		-0.0328002	-0.013121	-0.00613861	-4.84785e-05	-0.00123857		-1.21402	0.0552516	-0.0538791	-0.0199903	-0.00181173
139	-0.052594	-0.00103403	0.00140924	-0.000398043	-0.000215529		-0.0505838	-0.0140027	0.00150219	-0.000186213	-0.000459921		-0.810061	-0.0238613	-0.0908358	-0.00605807	-0.0117469
140	-0.0153974	0.00287647	0.00232589	-2.08894e-05	0.000265627		-0.0215969	-0.00759228	0.00228656	-0.000492683	-0.000123076		-0.135478	-0.103509	-0.0186118	0.00565546	-0.00601363
141	-0.060521	-0.00296822	0.000328651	-0.000751457	-0.000555873		-0.0471876	-0.0138368	-0.00115488	-0.000434336	-0.000868605		-1.05946	-0.000825847	-0.0787396	-0.0153065	-0.00749072
142	0.0326134	0.00438374	-0.00326481	0.0004982	0.00081926		0.0119874	0.00538687	-0.00393346	0.000999874	-0.000553909		-0.950479	0.0895679	0.0383365	0.000316541	0.010861
143	0.000719559	-0.011136	-0.00538822	0.000384394	0.000593648		0.00879288	0.00260805	-0.0023357	0.00153471	-0.00152351		-0.936921	0.055008	0.0332275	0.0019411	0.0108305
144	0.0184932	-0.00958254	-0.00459973	4.53416e-05	0.000718855		0.0130204	0.00371512	-0.00264573	0.00151703	-0.00128269		-0.779216	0.0601636	0.0459765	0.00853113	0.00848609
145	0.00765505	-0.0100128	-0.00294065	-0.000433195	0.000929417		0.00987679	0.00817197	0.00117888	0.000654644	-0.000702912		-0.223086	-0.0758117	0.0612492	0.0122709	-0.000990062
146	0.0102182	-0.0059109	-0.00230712	-0.000341243	0.00100519		0.0106344	0.00589358	0.001813	-0.000299294	-0.00120483		-0.285718	-0.104594	0.0568873	0.0116952	-0.000407327
147	-0.0104673	-0.00827587	-0.000289744	-0.000479141	0.000379146		0.00674178	0.00584797	0.00161458	-3.40094e-06	-0.000306646		0.424812	-0.309643	0.0500031	-0.00683323	-0.00349691
148	-0.00448128	-0.013132	-0.00375625	0.000303913	0.000278404		0.00146175	0.00516378	-0.00387146	5.56171e-05	0.000682157		-1.064	0.0536458	0.0135905	-0.00709514	0.00869455
149	-0.014793	-0.0119025	-0.00017659	-0.000479141	0.000283138		0.0050307	0.00367868	0.00134362	-8.08583e-06	-0.000205276		0.433607	-0.367724	0.0441667	-0.00969949	-0.00363302
150	0.0107377	-0.00787714	-0.0024025	-0.000598448	0.00100555		0.0106371	0.00620037	0.00184576	-0.000330585	-0.000999261		-0.119473	-0.0410064	0.0756451	0.013222	-0.00131385
151	0.000294721	-0.0216748	-0.0037212	-0.000420856	0.000420687		-0.0156812	-0.00206849	-0.0035515	-0.000939834	-0.000463079		-1.09901	0.058806	0.0142048	-0.00832864	0.00997663
152	0.0114883	-0.00754366	-0.00222615	-0.000606774	0.000583114		0.012452	0.00436237	-0.000126478	-0.000716331	-0.0003515		0.0541334	-0.0302358	0.0734635	0.0115138	-0.00260926
153	-0.00612742	-0.00718313	-0.00123035	-6.14156e-05	0.000435389		0.00851794	0.006835	0.00114504	8.85349e-05	-0.000573957		0.434662	-0.211948	0.0411614	-0.00355223	-0.00196478
154	-0.0024932	-0.0134352	-0.0028114	-0.000209701	0.000635739		0.0113202	0.0091542	-0.00104786	0.00156079	-0.000578832		-0.150739	-0.118911	0.0438355	0.0105374	-0.0015834
155	-0.0113784	-0.0132061	-0.00193943	-0.00011344	0.000472408		0.00935526	0.0085031	0.000356345	0.000819188	-0.000601504		0.211746	-0.24548	0.0438628	0.0007609	-0.00262596
156	-0.00164143	-0.0129746	-0.00351946	-0.000231633	0.000552886		0.0148335	0.00879959	-0.00303752	0.00190114	-4.17146e-06		-0.323194	-0.071942	0.0682911	0.011229	-8.26141e-05
157	-0.00171907	-0.00835203	-0.0032617	0.000119036	0.000504514		0.0134266	0.00918259	-0.00193648	0.00188374	-0.000206851		-0.355516	-0.0837124	0.0559686	0.0116438	0.000617984
158	-0.0317145	-0.00363714	-0.001773	0.00132654	0.000177316		0.0068267	0.00436556	-0.00016925	0.00124739	-0.000694823		-0.411955	-0.0202657	-0.0120592	0.0140358	-0.00287671
159	0.0337839	0.00571122	0.002795	-0.000322791	0.000923128		-0.00352999	-0.00212696	0.00480865	-6.89624e-05	0.00100958		0.16194	0.00255289	0.00972987	0.0116418	0.000823275
160	0.0419275	0.0126513	-0.000261339	0.000707674	-0.000622206		0.0215713	-0.000382108	0.00279065	0.000619084	-0.000112418		0.941967	0.245457	-0.00920802	-0.00368162	0.000560428
161	-0.0105845	-0.00258505	0.00521621	-0.000536981	0.00148381		-0.0428931	-0.00939893	0.0103855	-0.000217475	0.00172589		-0.0395655	-0.000718366	-0.0316339	0.0152971	0.00431932
162	-0.0115196	-0.00246945	-0.0021105	0.000640066	3.35832e-05		-0.00334394	-0.000117951	-0.00290678	-0.000459536	-0.000389445		-0.650498	0.016399	0.00740025	0.0116967	0.00095354
163	0.0490102	0.00751505	-0.00102678	-0.000633099	0.000187345		0.0294131	0.00895699	-0.000628669	2.98813e-05	0.00137007		0.0675991	0.169218	0.0256103	0.00342667	-0.00925273
164	0.0374008	0.00828042	0.00135078	0.00105425	-0.000183998		0.0116274	0.00402299	0.00255541	-0.00103217	0.000596493		0.733686	0.212092	0.0313294	-0.00719772	-0.000768446
165	-0.00185737	-0.0133285	-0.00265908	-0.000364892	0.000499147		0.010836	0.00873651	-0.00232688	0.00170822	-0.000659661		-0.192305	-0.129627	0.0431877	0.00939534	-0.00222042
166	-0.0571521	0.00259905	-0.000158366	-0.00170684	-0.000515218		-0.0492935	-0.0140383	-0.000979998	3.815e-05	-0.000567963		-1.09381	0.0342926	-0.042205	-0.013492	-0.00116127
167	-0.0244936	-0.011746	0.00112027	-0.000430729	-0.000820526		-0.00236264	-0.00141774	-0.00517756	0.000959542	-0.000920236		0.0566217	-0.161927	-0.0343204	-0.00519035	-0.00412997
168	-0.0234244	-0.0059546	0.00266743	-0.000454066	-0.000430918		-0.00459888	0.00108334	0.00140708	8.63498e-05	-0.00027134		0.575454	-0.385581	0.00876939	-0.0170946	0.0020502
169	-0.0560992	0.00856403	-0.00277287	-0.00137831	-0.000200987		-0.0112818	-0.0070571	-0.00472887	0.000445527	-0.00206265		-1.13284	0.0335511	-0.0706419	-0.016138	-0.00465673
170	-0.0198715	0.00658898	0.00224019	-0.000345849	-0.000480923		0.00248427	-0.00400327	-0.000625595	0.000125936	-0.000120562		0.622844	-0.0590163	-0.017756	-0.00626576	0.00415938
171	0.0203252	0.00424634	0.00250998	0.000927224	-9.16511e-05		-0.0017047	0.00161844	0.00249272	-0.00097765	0.00034368		0.538169	0.119193	-0.00306427	0.00745021	0.00326934
172	0.038135	0.00261094	-0.000754284	-8.97021e-05	0.000561652		0.00200977	0.00409944	-0.00327153	-0.000796205	0.000434756		-0.310446	0.0893919	0.0335147	0.0144513	-0.00142587
173	-0.00332467	-0.000199681	-0.00442547	0.00120018	5.12731e-05		0.00711815	-0.000405171	-0.00438626	0.00122519	-0.000528216		-0.893751	0.0303063	0.0216692	0.0026104	0.00768233
174	-0.0370985	0.00280898	-0.00430522	-0.000981099	-0.000141648		-0.00539975	-0.00496321	-0.00753391	-0.000169766	-0.00188261		-1.08505	0.0984474	0.00476933	-0.00708283	0.00816541
175	-0.056027	0.00905404	-0.00360339	-0.0024248	-0.000529562		-0.0212746	-0.00812037	-0.00919211	-0.000961187	-0.00172919		-1.24774	0.0896976	-0.0269755	-0.0190737	0.00513597
176	-0.0492838	0.00887411	-0.00320072	-0.00158662	-1.09829e-05		-0.00739338	-0.00620693	-0.00450258	0.000667249	-0.00194973		-1.12425	0.0588487	-0.0365709	-0.0132032	0.00138827
177	-0.0533533	0.00901758	-0.00268194	-0.00174946	-0.000125245		-0.0109942	-0.00670168	-0.00463739	0.000558571	-0.00208029		-0.934386	0.04915	-0.0558441	-0.00231801	-0.00436077
178	-0.00299758	-0.000528232	-0.00431076	0.000996192	0.000217895		0.00682817	0.00165014	-0.00165586	0.00129057	-0.00129146		-0.731952	0.0150097	0.017098	0.00757713	0.00331306
179	0.0203956	-0.00482282	-0.00502409	0.000427917	0.000603676		0.0110989	0.00248071	-0.00386062	0.00138106	-0.00147031		-0.88359	0.0633792	0.037014	0.00458543	0.00994306
180	0.0188656	0.00414986	0.00251603	0.00047302	-0.000271644		0.0035574	0.00207212	0.000230804	-0.000624966	3.67871e-05		0.765453	0.112101	-0.00674979	-0.00757976	0.00169845
181	0.0339777	-0.00684613	-0.00252122	-0.000810648	0.00061999		0.020707	0.00527291	-0.00559819	0.000771982	-0.000215769		-0.344957	0.0676701	0.0701967	0.0119052	-0.000737189
182	-0.0104781	-0.00542794	0.000350145	2.57775e-05	0.000103394		-0.00803535	0.00548496	0.000460206	0.000395656	0.000137334		0.288992	-0.297428	0.0495035	-0.00295651	-0.00323973
183	-0.0144399	-0.00671197	-0.000462985	9.38996e-05	0.000380467		-0.00294441	0.00453016	0.00304653	-0.000375042	-0.000650211		0.370393	-0.30563	0.0401745	-0.00472339	-0.00246871
184	0.00609357	-0.00772583	-0.00189437	-0.000501834	0.000589347		0.00980702	0.00591664	0.000885418	-0.000703238	-0.000570654		0.197824	-0.070745	0.0701763	0.00823279	-0.00345802
185	0.00958091	0.00325958	0.00193281	0.00017878	-0.000593529		0.00925429	-0.000414085	-0.0016016	0.000203554	-0.000608795		1.0128	0.15789	-0.0507563	-0.00297749	-0.00151777
186	0.02445	-0.00087272	0.000502482	9.9011e-05	0.000235408		0.0118415	0.00131864	-0.00161974	-0.000381614	-0.000598358		0.29977	0.0648979	0.0275495	0.0100271	-0.00245786
187	-0.0217177	-0.00333455	0.00218395	0.000123349	-0.000703027		0.00177223	0.00436583	-0.00189107	-3.3151e-05	-0.000971772		0.426853	-0.301406	-0.00576336	-0.0118255	0.00401473
188	-0.00339842	-0.00844012	0.00132893	-0.000586144	-0.000379316		0.00544592	0.00680978	-0.000596625	-0.000505134	-0.00123228		0.505041	-0.30891	0.017553	-0.00937937	-0.000542464
189	0.044241	0.00554683	-0.000244901	-0.000380289	-3.31669e-05		0.01676	0.00654905	-0.00264543	-0.000687035	0.000804585		0.220016	0.170707	0.0338349	-0.000884901	-0.00653021
190	0.0551832	0.0062235	-0.0019742	-0.00132394	9.98744e-05		0.0392209	0.00981306	-0.00106281	-0.000252337	0.00170789		0.44769	0.224473	0.0394414	-0.00736011	-0.00520286
191	0.0581201	0.00252974	-0.00179908	-0.00176401	0.000137092		0.0388799	0.0107247	-0.00118174	-0.000503636	0.00170062		0.865072	0.325038	0.0659633	-0.0285129	-0.000635123
192	-0.00053956	0.0001494	-0.00291213	0.00075508	0.000224086		0.0158765	0.00671392	-0.00193821	0.00116935	-0.000121187		-0.447649	-0.0070931	0.0087837	0.00777768	-0.00521569
193	0.0581275	0.00509498	-0.00203963	-0.00157195	7.75527e-05		0.0395156	0.0104398	-0.000859181	-0.000495574	0.00184039		0.815694	0.285442	0.0588205	-0.0248782	-0.00142169
194	0.055276	0.00475003	0.00157966	-0.000454206	1.2805e-05		0.0265078	0.00304847	-0.00496452	-0.000727127	3.89264e-05		0.884101	0.32716	0.0594143	-0.0251681	-9.31961e-05
195	0.0483582	0.00718922	0.00172012	-0.000415931	-0.000207091		0.0235931	0.00276862	-0.00402507	-0.000699871	0.000147215		0.928241	0.276016	0.0277497	-0.0195041	0.000696112
196	0.0442463	0.00700996	-0.000568464	-0.000510233	5.45854e-05		0.0295791	0.00841087	-0.000202464	2.49768e-05	0.00123925		0.464634	0.175529	0.0196997	-0.00458205	-0.00133353
197	0.0440131	0.00740885	0.000300709	-0.000551547	-3.19324e-05		0.024576	0.000975511	-0.00408553	-0.000686692	0.000616262		0.724063	0.219872	0.0447343	-0.0156348	-0.00187343
198	-0.0334971	-0.000923445	0.00290325	0.000231852	0.000265179		-0.036027	-0.00793496	0.00291557	-0.000200264	0.000128879		0.0773753	-0.132832	-0.0561192	-0.00035693	-4.10932e-05
199	-0.0318368	-0.00146436	0.00216979	0.00047196	-0.000548707		-0.00504137	-0.00127859	-0.000922355	8.7813e-05	-0.000463584		0.300053	-0.201734	-0.0314918	-0.00904701	0.00537977
200	-0.0204144	-0.00122703	9.74708e-05	0.000556105	-0.00014982		0.00381778	0.00259413	-0.00162876	0.000317453	-0.000424723		0.206805	-0.125296	0.0204232	0.00549467	-0.00137253
201	0.0538022	0.00819057	-0.000297218	-0.00104256	3.46541e-05		0.0342988	0.00617347	-0.00348817	-0.000565463	0.000948218		0.668431	0.210377	0.0536365	-0.0159639	-0.00345139
202	0.052327	0.00523547	-0.00175585	-0.00141792	-4.15605e-05		0.0394849	0.0093597	-0.000544136	-0.000336888	0.0016364		0.758251	0.241121	0.0465975	-0.0186013	-0.00172358
203	-0.0316173	0.00274597	0.00243516	2.56212e-05	-0.000423715		-0.0194094	-0.00382794	7.04578e-05	-0.000148853	-0.000396334		0.211523	-0.13892	-0.0375675	-0.00644183	0.00408378
204	0.0527813	0.00353692	-0.00256933	-0.00166699	-1.00785e-05		0.0390838	0.0100739	-0.00095223	-0.000368172	0.00157776		0.745341	0.259476	0.0465439	-0.0191771	-0.00151588
205	0.0223447	0.00612431	-0.00241646	8.73546e-05	0.000256345		0.0228351	0.00620999	-0.000952554	0.000481571	-0.000233394		0.176283	0.0698698	0.0045976	0.0037054	-0.00101538
206	0.0486912	0.00627319	-0.00129523	-0.000655272	0.000314238		0.0320221	0.0075253	-0.00231124	0.000450953	0.000611659		0.0207802	0.176858	0.05389	0.00427388	-0.0106644
207	0.0103506	0.00237398	-0.00251927	9.5813e-05	3.92253e-05		0.0221689	0.00648332	6.67633e-05	0.000253742	0.00040123		0.390629	0.0248591	-0.00013865	-0.00326225	0.00288022
208	-0.014554	-0.00821021	-0.00100398	0.000171812	-5.68244e-05		0.00511321	0.00371453	-0.00315824	0.000522396	-0.00041161		0.128171	-0.115782	0.00409469	0.00235224	-0.00146407
209	0.0496014	0.00607239	-0.00115311	-0.000582728	0.000255344		0.0245108	0.00847645	-0.00216618	-0.000257545	0.00126008		0.00739453	0.187274	0.0270789	0.00198109	-0.0124857
210	0.0339699	0.00811804	0.000653701	-0.000572426	-0.000163496		0.0122574	0.00389603	-0.00218552	-0.000605233	0.000495536		0.262391	0.0648202	-0.00268211	-0.00829731	0.00123331
211	-0.0397322	-0.00346915	0.00177696	0.00100531	-0.00128089		-0.00474245	-0.00327188	-0.00553048	0.00059907	-0.00106842		0.0770336	-0.152487	-0.0470622	-0.00688908	-0.00312537
212	0.0350241	0.00785237	0.00196601	0.00131708	-0.000189666		0.00717314	0.00320249	0.00289812	-0.00105216	0.00060126		0.726861	0.199511	0.0275471	-0.00613073	-0.000332042
213	-0.0256188	0.00183809	0.00190144	0.000538674	-0.000937391		-0.00668603	-0.000479809	-0.00217339	-7.86899e-05	-0.000599866		0.35895	-0.0966809	-0.0378096	-0.00727187	0.00719288
214	0.0519386	0.00586747	-0.000858071	-0.0010561	0.000166825		0.0353603	0.00788859	-0.000524847	-0.000560148	0.0016228		0.60426	0.210776	0.0481266	-0.0120727	-0.00354045
215	0.048832	0.00804223	-0.000253215	-0.000692935	0.000149763		0.0334959	0.0065369	-0.00206207	-0.000653762	0.00113235		0.478191	0.176439	0.0498798	-0.0101906	-0.00404284
216	0.0358185	0.00886671	0.000133296	-0.000695494	-0.000213547		0.0246125	0.00315875	-0.00340882	-0.000621901	0.00067582		0.622579	0.125006	0.0270966	-0.0125814	-0.00102888
217	0.0476554	0.00786473	-0.000550879	-0.000748078	0.000174268		0.0313774	0.00562775	-0.00403148	-0.000856985	0.000803065		0.543079	0.153308	0.0427921	-0.0124558	-0.00260919
218	0.0506878	0.00770653	-0.000566436	-0.00089162	4.77167e-05		0.029283	0.00442288	-0.00484946	-0.000774765	0.000846656		0.552945	0.218678	0.0599036	-0.0122395	-0.00552698
219	-0.0151093	-0.0116577	0.00170314	-0.000442731	-0.000534569		-0.00645174	0.000347744	-0.00185511	0.0001637	-0.000489587		0.130214	-0.173864	-0.0294123	-0.00538319	-0.000326698
220	-0.00369015	-0.012278	0.0034719	-0.000329685	0.000783627		-0.0195094	0.00013362	0.00446979	-0.00111799	0.00112716		0.33563	-0.0305615	-0.0246814	0.0122999	0.0029831
221	-0.0281857	-0.00609441	0.00638509	-0.000232837	0.00188981		-0.0476395	-0.0104997	0.0109569	-0.000453028	0.00177718		0.622172	0.0289989	-0.0821683	0.0117477	0.0134933
222	-0.0129867	-0.0067772	0.00659538	-0.00106064	0.00180692		-0.0357738	-0.00980112	0.0122962	-0.000445222	0.00231851		0.639702	0.0402715	-0.0821733	0.014066	0.0133555
223	0.0224367	0.00685444	0.001621	0.000400899	-0.000271454		-0.0177277	-0.00306392	0.0049873	0.000679799	-9.01917e-05		0.948663	0.131153	-0.060511	0.0038285	-0.00085939
224	0.0143938	0.00382232	0.00276076	0.000808382	-0.000164255		-0.00299928	0.00143393	0.001877	-0.000994141	0.000460509		0.530726	0.147586	3.50359e-06	0.00683812	0.00274872
225	-0.0122051	-0.00939844	0.00613903	-0.000891969	0.00186709		-0.0406764	-0.0102638	0.0123881	-0.000316727	0.00233754		0.170831	-0.00844374	-0.022427	0.0175621	0.00448566
226	-0.0163694	0.0025562	0.00609071	-0.000299786	0.00149343		-0.0379241	-0.00976732	0.0108297	-0.000347981	0.00175099		0.643561	0.00993373	-0.0648585	0.0106431	0.0106159
227	0.0388055	0.0113178	0.00119055	0.00151301	-0.000666627		0.00131329	0.00107145	0.00573776	-0.000491635	0.000149225		1.16933	0.227284	-0.0861043	0.00948222	0.000916974
228	-0.0203996	-0.00290682	0.00459516	1.99448e-06	0.0010476		-0.0450934	-0.00949983	0.00758255	-0.000284951	0.000966009		0.221523	-0.0348423	-0.0649911	0.00961171	0.00522291
229	-0.0100036	-0.0018692	0.00474353	-2.27925e-05	0.00119072		-0.0390948	-0.00866471	0.0089538	-0.0001539	0.00140077		0.230356	-0.00284679	-0.0477483	0.0138132	0.00412291
230	-0.0244981	-0.00303931	0.00667122	-0.000268584	0.0018007		-0.0485359	-0.0105246	0.0112652	-0.000345972	0.00180707		0.740819	0.0574139	-0.0855767	0.0119268	0.0106911
231	-0.0158085	-0.000808281	0.0055931	7.50642e-05	0.00139244		-0.039566	-0.00882326	0.00990604	-0.000349991	0.00157928		0.387825	-0.033627	-0.0568339	0.0109854	0.00443054
232	-0.0149213	-0.00475664	0.00655846	-0.000738657	0.00188033		-0.0430465	-0.0112163	0.0124064	-0.000552355	0.00228305		0.545126	0.0478806	-0.0643229	0.0165091	0.0106395
233	0.0340065	0.00953037	0.00197995	0.00143312	-0.000501233		-0.00389851	0.000248023	0.00580587	-0.000401275	0.000138379		1.142	0.211751	-0.0752048	0.00544453	0.00043174
234	0.0236698	0.00409165	0.00118304	0.00046054	-0.00018741		0.00903866	-0.00152817	-0.0010165	0.000772739	8.26963e-05		0.487752	0.0581457	0.00582606	0.00596936	0.000827344
235	0.0392728	0.00636691	-0.000799371	-6.55521e-05	0.000197023		0.0223368	0.00264268	-0.00255242	0.000397916	0.000138265		0.0577005	0.045606	0.0285173	0.0129219	-0.00190931
236	-0.0292694	0.00144887	0.00352636	0.000132048	-0.000338959		-0.00806865	-0.00164764	0.00318521	-0.000288459	-6.68137e-05		0.589327	-0.330504	-0.0103065	-0.0153153	0.00492681
237	-0.000960748	0.00206618	0.00399908	-0.000290514	-9.76455e-05		-0.020046	-0.00473403	0.00715804	-0.000303469	0.00082808		0.601833	-0.255309	-0.0035241	-0.00812682	0.00384727
238	0.00958932	0.00522089	0.00408329	0.00119678	-0.000437696		-0.00727858	-0.00243015	0.00369492	0.000819978	-0.000412953		0.930129	0.032001	-0.0418119	-0.0036925	-0.000446334
239	0.025878	0.00307722	0.00508488	0.00154623	-0.000154155		-0.00235916	0.00241058	0.00338295	-0.00125728	0.000413919		0.80361	0.125936	-0.0130523	-0.00182003	0.00136404
240	-0.0192223	-0.0103313	0.00132402	-0.000403245	-0.000599324		0.00282491	0.00211427	-0.00372259	0.00141496	-0.000602907		0.361727	-0.342038	0.0243658	-0.00751183	-0.00162239
241	0.00641363	-0.00173721	0.00418811	-0.000375366	-0.000134388		-0.0249371	-0.00506246	0.00801502	-0.000355436	0.0014111		0.41528	-0.19559	0.0119922	-0.000139399	0.00113068
242	0.00301907	-0.00104823	0.003894	-0.000481569	0.000405399		-0.0282055	-0.00574786	0.00870379	-0.000188837	0.00139285		0.537934	-0.1657	-0.00609547	0.000654577	0.00348412
243	-0.0018565	-0.0151978	-0.00210666	-0.000618953	0.000404077		-0.000106581	0.00436317	-0.000993928	0.000856839	-0.000198987		-0.487163	-0.0304492	0.0236626	0.0137907	0.00064316
244	0.0287687	0.00405705	0.00376384	0.00135547	-6.52917e-05		-9.73774e-05	0.00225183	0.00284423	-0.00111738	0.000277769		0.595711	0.11165	-0.0011542	0.00531254	0.00267905
245	0.0092923	0.0100489	0.000924233	9.00651e-05	-0.00081321		0.00444153	0.000296249	-0.00199398	0.000847653	-0.000588863		0.560918	-0.211958	-0.0145259	-0.00555469	0.00391386
246	0.0142968	0.0069096	0.00325968	0.000929561	-0.000490456		0.00412433	-0.00399431	0.00141921	0.00096735	-0.000353005		0.964607	0.0687854	-0.0620358	0.00308043	-0.00143904
247	-0.0262208	-0.0031377	0.00220214	0.000334575	-0.000462218		-0.00403466	0.000330679	-0.00155176	0.000851982	-0.000429069		0.301206	-0.288793	0.00709611	-0.00548571	0.000139346
248	-0.0283999	-0.00431276	0.00277541	7.14881e-05	-0.000839171		-0.00286218	-0.000706384	-0.0027141	0.00084846	-0.000754809		0.484368	-0.320369	-0.0168148	-0.0141368	0.00598955
249	-0.0284886	-0.00232641	0.00326111	0.000458656	-0.000595614		-0.00791284	0.000927065	-0.000143119	0.000611364	-0.000542211		0.570919	-0.302922	-0.019521	-0.0137242	0.00583337
250	-0.00909998	0.00295946	0.00353026	-0.000312468	-0.00100023		-0.00937265	-0.00252848	0.00374525	-0.000334591	0.000231111		0.54828	-0.323837	0.00408649	-0.0131924	0.00255899
251	-0.0455776	-0.00210841	0.00193657	0.0004217	-0.00105593		-0.0164266	-0.0070315	-0.00366732	4.34121e-05	-0.000775181		-0.507531	-0.0590837	-0.0860719	-0.00197932	-0.0166943
252	-0.0421349	-0.00226045	0.00120644	0.000642403	-0.000915649		-0.0188292	-0.00670104	-0.00383198	-0.000127957	-0.000832647		-0.599715	-0.0409707	-0.0729227	-0.00225163	-0.0151705
253	-0.0468293	-0.00619153	0.000655032	0.00095825	-0.000871943		-0.0201698	-0.00815077	-0.00414041	0.000219666	-0.000678261		-0.663438	-0.0356867	-0.0438532	0.00123606	-0.00875418
254	-0.0349695	-0.00823637	-0.00208813	0.00148435	-0.00054197		-0.00577962	-0.00556958	-0.00822958	0.000471257	-0.000662855		-0.902561	0.024391	-0.0160475	-0.0028428	-0.00119392
255	-0.025915	0.00189407	-0.00347502	-0.000754306	-0.000365765		-0.02009	-0.00444169	-0.00706564	-0.00134007	-0.000812702		-1.09911	0.109093	-0.0127119	-0.0102147	0.00491454
256	-0.0379733	0.00468032	-0.00266204	-0.00129509	-0.000324234		-0.0301608	-0.00748913	-0.00534956	-0.000535666	-0.000453895		-1.20643	0.0993739	-0.0158174	-0.016281	0.00649364
257	-0.0419196	-0.00661179	-0.0015993	0.00206048	-0.000812008		-0.00734149	-0.00302072	-0.00646439	-0.000712775	-0.00104373		-0.710248	0.0712932	-0.0323709	0.00277856	-0.00820725
258	-0.0600333	4.55568e-05	0.000850214	-0.00119354	-0.000617896		-0.0509114	-0.0158953	-0.000231416	-6.18491e-05	-0.000541938		-1.01171	0.000489469	-0.078649	-0.013167	-0.00798982
259	0.00287402	-0.00617732	-8.03156e-05	0.0006919	0.000206941		-0.0045342	0.00106881	0.000150605	-0.000535688	-0.000135192		0.216388	0.102123	-0.0158891	0.0184451	0.00246886
260	-0.0400118	-0.0022884	0.00105449	0.00149655	-0.00112058		-0.00583652	-0.00339511	-0.00592398	0.000619538	-0.000927414		-0.166198	-0.0960081	-0.0322432	0.00383517	-0.00865145
261	-0.0432559	-0.00219252	0.00135939	0.00142467	-0.0012901		-0.00954581	-0.00410843	-0.00545269	0.000403657	-0.00102949		-0.170006	-0.111419	-0.0433838	0.000917082	-0.0104303
262	-0.0433714	-0.000507212	0.00246378	0.0008542	-0.00126058		-0.00709398	-0.00466489	-0.00371709	0.000260832	-0.000915334		0.184095	-0.184372	-0.0494566	-0.0112857	0.00346557
263	-0.0572987	-0.000304656	0.000885099	-0.000822522	-0.000425373		-0.0577765	-0.0170907	0.00178537	7.74882e-05	-0.000540985		-1.07669	0.00287258	-0.0842784	-0.0165454	-0.00815538
264	-0.0332032	-0.00297153	0.00156166	-8.71938e-05	0.00012228		-0.0549159	-0.0144951	0.0034313	6.86802e-05	-0.000230241		-0.92403	0.0130458	-0.0530692	-0.0075094	-0.00572987
265	-0.0404862	0.0037203	0.000538122	0.000122686	0.000231122		-0.00394104	-0.00171086	0.00213948	0.000685596	-0.000693439		-0.0128686	-0.0842274	-0.0671479	0.003415	-0.00300054
266	-0.0298585	-0.00333502	0.00164793	0.000580655	0.000146064		-0.0166103	-0.00340999	0.00202555	3.17e-05	-8.10519e-05		-0.407679	-0.0775429	-0.0858186	0.000268606	-0.01371
267	-0.0299138	-0.00212897	0.00305678	4.31529e-05	0.000477176		-0.0441521	-0.0103353	0.00494138	-9.28821e-05	0.000127323		0.0834605	-0.0657369	-0.0705108	0.00452013	0.00171494
268	0.045474	0.0147008	-0.00026581	0.00124165	-0.000879201		0.015549	0.00132095	0.00547525	0.000328039	0.000398274		1.1771	0.255897	-0.069576	0.0048318	0.00347315
269	0.0395136	0.0113663	0.00189472	0.0017014	-0.000630183		0.00404531	0.00203774	0.00552838	-0.000610106	0.000298403		1.20854	0.238927	-0.0861398	0.00663351	0.00233875
270	0.00592534	0.00280357	0.00146248	0.000257551	-0.000372878		0.00375256	0.00102298	-0.00144163	-0.000248039	-1.77161e-05		0.3585	-0.0350758	-0.0260877	-0.00846169	0.00451046
271	-0.0421373	-0.0055117	0.00290293	0.000139831	0.000208991		-0.0364004	-0.00813525	0.00308958	-0.000329885	0.000164883		0.0730865	-0.104661	-0.0709384	0.00151839	0.000536824
272	-0.0152797	-0.00887448	-0.000326185	-0.000133357	0.000112879		0.00384098	0.00489157	2.22932e-05	0.000166187	-0.000529151		0.361994	-0.311972	0.0367866	-0.00563604	-0.00230697
273	-0.0295376	0.00156376	0.00417392	0.000374287	-8.20577e-05		-0.0085762	-0.00434599	0.00416599	-0.000516203	8.02809e-05		0.526183	-0.245164	-0.0315891	-0.00889042	0.00732587
274	0.0392173	0.0150044	-0.00065173	0.00082115	-0.000832374		0.0189829	-0.00134917	0.00286479	0.00107332	-0.000217136		1.20619	0.230053	-0.0880441	0.00517745	0.00161371
275	-0.0263583	0.00217715	0.00230691	0.000481277	-0.000698624		-0.00324555	-0.000108038	-0.00236455	0.000260133	-0.000634146		0.371406	-0.248809	-0.0226683	-0.0120532	0.00496701
276	-0.0350718	0.00218338	0.00342925	0.000414173	-0.000275927		-0.00937049	-0.00281057	0.00224994	-0.000293996	-0.000141488		0.441834	-0.264176	-0.0318361	-0.0114022	0.00744003
277	-0.0180245	-0.0140818	-0.00136948	4.00568e-05	2.64262e-05		0.00164243	-0.00158351	-0.000939271	0.000538713	-7.80984e-05		-0.56228	-0.00974259	0.0159319	0.00772569	-0.00330518
278	0.0226878	0.00500276	-0.00169625	0.00116671	0.00029443		0.0064595	-0.00185081	-0.00570801	-0.000354094	-0.00143451		-0.439661	0.120322	0.0192636	0.0110542	-0.0028102
279	0.0126052	-0.00512319	-0.00154634	-0.000656194	0.000261505		0.0178812	0.00226825	0.00097983	-0.00121357	0.000715817		0.230939	0.0475188	0.0590784	0.00477732	-0.00272106
280	0.0145918	0.00210761	0.00128916	-0.00061627	-0.00131818		0.0250666	-0.00585735	0.00389477	-0.00326705	0.00231951		0.477955	-0.134584	0.0243679	-0.00465149	0.000288776
281	-0.019854	-0.00121871	0.00189335	-1.89988e-05	-0.00034315		-0.00179375	0.00180918	0.000230901	0.000713463	-0.000393341		0.397004	-0.276357	0.00679035	-0.00495727	0.000716996
282	0.0216295	0.00435774	-0.00230365	0.000475461	0.000291479		0.0132731	0.00252777	-0.00118914	0.00098553	-0.000246348		-0.448349	0.0594271	0.0205483	0.0176275	0.000768076
283	0.00487498	-0.00262671	-0.000748308	-0.00057768	-0.000516059		0.0126549	-0.000806964	-0.00028616	-0.000519045	0.000629177		-0.171821	-0.0418988	0.0138931	0.0099861	-0.00526592
284	-0.00025649	-0.00568086	0.000924366	2.69018e-06	-0.00124368		0.00127458	0.00344473	-0.00142553	0.000739773	0.00014196		-0.0046596	-0.126354	0.0219544	0.00922747	-0.00186066
285	0.0133046	0.000293221	0.00102455	-0.000689002	-0.0015612		0.0258046	-0.00603639	0.0039482	-0.00342758	0.00242457		0.383334	-0.0725577	0.0315323	-0.00289282	0.000630436
286	0.0145367	-0.00104732	0.000703957	-0.000715918	-0.0016052		0.024627	-0.00498511	0.00347579	-0.00317367	0.00222805		0.398896	-0.0943502	0.0233522	-0.00415827	0.00196612
287	0.0135139	-0.00396171	-0.000510287	-0.000632702	-0.000995652		0.0230859	-0.0062757	0.00249067	-0.0025781	0.00192235		-0.496783	0.0344732	0.0245466	0.0105068	-0.00200965
288	0.0206981	-0.000575058	0.000480902	-0.000738993	-0.00106755		0.0249428	-0.00441343	0.00291117	-0.00268159	0.00202421		-0.431299	0.0260849	0.0313959	0.013836	-3.13471e-05
289	-0.000872234	-0.000425044	0.00162245	-0.000344586	-0.000914575		0.00176088	-0.000570346	0.000902834	-0.000422436	0.000540235		0.311259	-0.160257	0.0206767	0.000526583	-0.000381425
290	0.0046384	-0.00764408	0.00299855	-0.000793622	0.00100832		-0.0302777	-0.00574696	0.00790604	0.000158421	0.00159939		0.047445	-0.0277746	0.0169098	0.0147385	0.00215867
291	0.0123388	0.00456604	-0.00360768	-0.000252161	0.00019054		0.0177342	0.00439238	3.64414e-05	0.000808245	-0.000389345		0.024025	-0.0402052	-0.0340414	0.00394749	-0.00413779
292	-0.0041602	-0.00622163	0.00463065	-0.000346442	0.00034147		-0.0306664	-0.00683755	0.00855518	-0.000242739	0.00139855		0.267133	-0.0730975	0.00453231	0.0082703	0.000267786
293	0.00438452	0.00273498	-0.0046524	0.00118414	0.000449681		0.00857518	0.00236964	-0.002133	0.0015112	-0.00096999		-0.83945	0.0354354	0.0282802	0.00492671	0.00763481
294	-0.00638028	0.000724581	-0.0043612	0.00138413	0.000429933		0.00721001	0.00248316	-0.00104303	0.00153682	-0.000975338		-0.843153	0.0256311	0.023482	0.00467841	0.00717791
295	0.00341937	0.0032282	-0.00610065	0.00100101	0.000461717		0.0115412	0.00328105	-0.00215715	0.00169698	-0.000682337		-0.934563	0.0510248	0.0281729	0.00224893	0.0102544
296	0.0348675	0.000245179	-0.00333637	0.000102931	0.000477825		0.0192246	0.00512442	-0.00334394	0.00124932	-0.00099782		-0.497151	0.105403	0.0567413	0.0119828	0.00156108
297	0.0170312	0.00259353	-0.00262784	0.00142161	0.000606828		0.00538591	0.00484206	-0.00332778	0.000631502	-1.68819e-05		-1.049	0.0692911	0.0216976	-0.00485558	0.0108855
298	-0.0613465	0.00519106	-0.00119859	-0.00151721	-0.000402854		-0.0315245	-0.0115972	-0.00164636	0.000561695	-0.00138371		-1.16443	0.0293008	-0.0777248	-0.0192525	-0.00608387
299	-0.0434996	-0.0056838	-0.0031359	0.000676444	0.000233283		-0.00172357	-0.00251301	-0.00108017	0.00115598	-0.00153107		-0.992869	0.0161449	-0.0385223	-0.00737808	-0.000788237
300	-0.0109472	-0.00157744	0.0039969	0.000787107	0.000669093		-0.0311558	-0.00579645	0.00461658	-0.000855265	0.000666884		-0.167915	-0.0309245	-0.0312585	0.0122047	-0.00291794
301	0.0134118	0.00242197	-0.00322663	0.000556434	0.000269277		0.0113505	0.00577471	-0.00204517	0.000200337	-0.00017432		-0.31786	0.0682802	-0.00626346	0.00640619	-0.00992828
302	-0.00160759	0.000757542	0.000822228	-0.000222334	-0.000832455		0.0116198	-0.00171422	0.00145394	-0.00108319	0.000907184		0.312047	-0.159988	0.0148842	-1.69882e-05	0.000166243
303	0.0216745	0.0038541	0.00161133	0.00125598	0.00043623		0.00396298	0.00236695	-0.000188514	0.000129886	-0.000347984		-0.205274	0.0645154	-0.00743197	0.011704	-0.00820316
304	0.0179111	0.00775492	-0.00158106	0.00122572	0.000591487		0.00996625	0.00371376	-0.00331625	0.00079626	0.000107455		-0.827349	0.0434536	0.026786	0.00512376	0.0063502
305	0.0282073	0.00743025	-0.000358288	0.000893576	0.000491379		0.0116924	0.00275674	-0.00234813	0.000672297	0.000304726		-0.764552	0.0620778	0.0234672	0.00764658	0.00429505
306	-0.0076523	0.00830602	-0.000547629	0.000990718	0.000658066		0.013067	7.62399e-05	0.0010642	0.000889745	0.000147435		-0.546744	0.0150523	0.0258597	0.0146144	0.00208645
307	-0.0593368	0.000291644	-0.000424208	-0.00135175	-0.000636185		-0.0470188	-0.0143449	-0.00148786	0.000101511	-0.000637697		-1.123	0.0416989	-0.0481465	-0.015593	-0.0018551
308	-0.0615238	0.00732491	-0.00221506	-0.00226408	-0.000563812		-0.0300017	-0.0124025	-0.00557704	0.00031061	-0.00121841		-1.24256	0.0719028	-0.0519632	-0.0209844	-0.000431958
309	-0.0500173	-0.003029	0.000891485	-0.00018584	-0.000166504		-0.0424032	-0.0122392	0.000170838	-0.000550114	-0.000560105		-1.04274	0.00191538	-0.0838992	-0.0149194	-0.0082312
310	-0.0543082	0.00897285	-0.00331561	-0.00235989	-0.000516452		-0.0256644	-0.00705971	-0.00841529	-0.00140044	-0.00119744		-1.25502	0.103133	-0.0244908	-0.0191544	0.00589346
311	-0.0451167	0.00739524	-0.00369872	-0.00183645	-0.000339461		-0.0186219	-0.00553387	-0.00862371	-0.00116433	-0.0013533		-1.17916	0.10553	-0.0222573	-0.0144454	0.00496561
312	0.0334998	0.00442186	-0.00380281	0.000747919	0.000786436		0.0108754	0.00597527	-0.00386382	0.00112693	-0.000548045		-1.01041	0.0833449	0.0432173	-0.00104227	0.0140251
313	-0.0164031	-0.00442778	-0.00495995	0.000703961	0.000305752		0.00311132	-0.000292241	-0.00200442	0.00135434	-0.00170246		-0.974152	0.0456222	0.000830738	-0.0014021	0.00652848
314	0.00456147	-8.79558e-05	-0.00609241	0.000916752	0.000399101		0.0103517	0.00375745	-0.00234566	0.00145366	-0.00115169		-0.922701	0.0532469	0.0356646	0.00266729	0.0108299
315	-0.0110918	-0.00265623	-0.00211687	0.000374841	0.000244374		0.00877558	0.00556557	-0.000537127	0.000699348	-0.000445044		0.176114	-0.0592205	0.0216328	0.00866523	-0.000990411
316	-0.00478348	-0.00780209	-0.00196585	-3.00624e-05	0.000668408		0.00812141	0.00496186	0.00202509	-0.000579487	-0.000907801		0.380616	-0.152144	0.0425942	0.000297098	-0.0016026
317	-0.00992963	-0.0097706	-0.0010602	-0.000196771	0.000595834		0.00539357	0.00523228	0.00302143	-0.000687977	-0.00117385		0.459402	-0.287798	0.0411755	-0.00668573	-0.00277953
318	-0.0165044	-0.0106415	0.000513237	-0.000389731	9.18573e-05		0.00206461	0.00530127	0.000955508	-0.000179588	-0.000671158		0.479635	-0.331365	0.0150807	-0.0117596	0.000841174
319	-0.011249	-0.0203584	-0.00281954	-0.000295867	0.000431242		0.00474734	-0.00968908	-0.000172591	-0.000508675	-0.000880445		-1.02547	0.0451186	-0.00333335	-0.00690893	0.00429554
320	-0.0186958	-0.00897853	0.00109715	-0.000467815	2.49781e-06		0.00029814	0.00272522	0.00248249	-0.000312471	-0.000427194		0.528898	-0.381473	0.0327271	-0.0146377	-0.0013423
321	-0.00643307	-0.0132259	-0.00283932	-4.89547e-05	0.000663474		0.00764683	-0.00225586	0.000888702	-0.000853279	-0.000765537		-0.724862	0.0103343	0.0131036	0.00486847	-0.000666114
322	0.00182066	-0.00679899	-0.00230669	-0.00029589	0.000713146		0.0104803	0.00526723	0.00227422	-0.000717655	-0.00115375		0.336072	-0.134716	0.0638301	0.00168329	-0.00297113
323	0.00658442	-0.00804822	-0.00249601	-0.00044234	0.00104581		0.0114204	0.00641094	0.00171486	-0.000488754	-0.00101249		0.119507	-0.14581	0.0852278	0.00726484	-0.0034289
324	0.00962152	-0.00536949	-0.00243858	-0.000132257	0.000926999		0.0105143	0.00542524	0.00148519	-0.00012413	-0.00112934		0.134069	-0.0544919	0.0575068	0.00780447	-0.00277463
325	-0.000422811	-0.0107698	-0.00201524	-0.000575411	0.00073835		0.00755985	0.00632877	0.00167903	-0.000409212	-0.000937337		0.219276	-0.242175	0.0704078	0.00215366	-0.00392554
326	-0.0191182	-0.00555611	0.000134572	-2.93031e-05	-0.00025577		0.0049146	0.00389872	-0.00278329	0.000854753	-0.000636302		0.210079	-0.224742	0.0256211	0.000605221	-0.00191231
327	-0.00921243	-0.0112181	-0.00104859	-0.000541299	9.73659e-05		0.007398	0.00557487	-0.00450108	0.0018067	-0.00057529		0.192748	-0.28699	0.0594841	0.00049074	-0.00423821
328	-0.0264232	0.00136661	0.00393786	0.000480615	0.000412398		-0.0131912	-0.00618527	0.0031535	-0.000158023	0.000507999		0.291301	-0.114225	-0.0445472	0.00290017	0.00427594
329	0.022541	0.0017629	0.00298795	0.00114118	-0.000136272		-0.000814372	0.00117504	0.00268959	-0.000798314	0.000381153		0.623403	0.134338	-0.0131857	0.0090397	0.00370928
330	0.0430405	0.0144651	-3.56689e-06	0.00108044	-0.000882506		0.0157237	-0.000159208	0.00466364	0.000504569	-1.53216e-05		1.23247	0.247398	-0.087869	0.00547072	0.00333955
331	0.00228907	-0.00286381	0.00416982	-0.00074662	0.000845435		-0.0263467	-0.00674909	0.00848671	-0.000208731	0.00149514		0.375623	-0.0626258	0.0064733	0.00558215	0.000146729
332	-0.00674415	-0.00335374	0.00461598	-0.000506011	0.00106575		-0.0281881	-0.00790594	0.00930938	-0.000391345	0.00158064		0.420282	-0.0397102	-0.0156744	0.00859535	0.00161689
333	-0.00457393	-0.0026629	0.0042562	-0.000326405	0.000913619		-0.0341697	-0.00670045	0.00784927	-0.000175134	0.0012141		0.272981	-0.0691252	-0.0148427	0.00623571	0.00215095

## Sheet: Fig.2d
Figure 2d
Subject	Delta distance Baseline	Delta distance S1	Delta distance iPS
1	15.4703	30.8371	112.793
2	46.3645	-9.20571	169.793
3	-0.431486	6.57482	133.548
4	-40.2887	22.5778	174.103
5	7.23643	42.6302	131.782
6	14.1031	38.9798	132.064
7	20.7999	55.9868	104.338
8	-3.50021	32.2673	127.18
9	-20.7882	-6.56798	151.162
10	-2.8541	5.16424	136.829
11	18.9804	16.6571	149.96
12	11.7453	31.4855	151.497
13	19.6859	28.0521	154.348
14	6.4999	8.02521	134.598
15	19.3573	31.2202	126.541
16	56.3954	16.8226	160.207
17	7.09953	5.06994	135.411

## Sheet: Fig.3a
Figure 3a		Subject 1						Subject 2						Subject 3						Subject 4						Subject 5						Subject 6						Subject 7						Subject 8
Baseline 2-back correct	Region	PHATE1	PHATE2	PHATE3	PHATE4	PHATE5		PHATE1	PHATE2	PHATE3	PHATE4	PHATE5		PHATE1	PHATE2	PHATE3	PHATE4	PHATE5		PHATE1	PHATE2	PHATE3	PHATE4	PHATE5		PHATE1	PHATE2	PHATE3	PHATE4	PHATE5		PHATE1	PHATE2	PHATE3	PHATE4	PHATE5		PHATE1	PHATE2	PHATE3	PHATE4	PHATE5		PHATE1	PHATE2	PHATE3	PHATE4	PHATE5
	1	-0.0645894	0.000737706	0.00651352	0.00304663	-0.000658733		0.0400306	0.0128998	0.0227436	0.00394269	0.00389953		-0.00780697	-0.00886331	0.00554766	0.0018963	0.000848057		-0.0651554	-0.00238276	0.00164304	-0.00052777	0.00040413		0.00741938	0.00414569	-0.00445854	0.00219745	9.74544e-05		0.00815948	0.00283184	0.00846848	-0.00342737	-0.00197782		0.0143872	0.00567478	-0.00130147	-0.00576137	0.000787807		0.125506	0.00933503	-0.0177944	0.00250957	0.00453146
	2	0.020103	0.0142546	0.0106108	-0.00124226	-0.0025034		0.0317449	0.024047	0.0161009	0.00357972	-0.000860769		0.0417411	0.00446192	0.00499502	0.00210148	-0.000420752		-0.0680047	-0.00513397	-0.00421898	0.00034345	0.000106866		0.125157	0.00439302	-0.00118762	-0.0052106	-0.000153509		0.0923733	0.00760649	-0.00237571	-0.00582437	0.00231866		0.0369851	0.00446805	-0.00402367	-0.0129436	-0.00159811		0.0585788	0.0573	0.00129235	-0.00345325	0.000292228
	3	0.107471	0.0138735	-0.00137108	-0.00478478	-0.000281709		0.0839276	-0.0432744	0.0311311	0.00332032	-0.000545049		0.0019295	0.00917853	0.00251656	-0.00122226	-0.000282432		0.0808321	0.00239984	-0.00300443	0.0019969	-0.000321635		0.0448739	0.000339502	0.0026937	0.0051107	0.000769124		0.101161	-0.00154272	-0.000520942	-0.00201795	0.000321335		0.0711298	-0.0066613	0.00232307	-0.00436992	0.000212246		0.0442836	0.0825879	0.00127571	-0.00115712	-0.00548391
	4	-0.15583	-0.000415712	-0.00404959	-0.00135074	0.0016432		0.143409	-0.0284287	-0.00220623	0.00281638	-0.000990637		0.0129124	0.0106146	-0.0104601	0.0045968	0.000237891		0.0451825	-0.0063187	0.000664289	0.00129829	-0.000453159		-0.0159285	-0.00742841	-0.00297556	0.00318956	-0.000337167		-0.068993	0.0178446	0.0102026	0.00205254	-0.00106487		0.00767748	0.0201942	0.00634915	0.00227972	0.000275465		0.0795751	0.0128201	0.000584207	0.00461599	0.00245891
	5	0.134298	-0.044693	0.00124452	0.00112931	0.000564023		-0.104535	0.036659	-0.00278996	-0.00377699	0.000278032		-0.0404069	-0.0125426	0.000760417	0.00296261	-0.000510742		0.0464752	-0.00495144	-0.00217295	0.00233564	-0.000524189		-0.126152	0.000127658	-0.00172162	-0.00267009	0.000287155		0.105019	-0.000804485	-0.00958389	0.000190312	-0.000353811		-0.0501692	-0.0130856	-0.0176454	0.0092583	0.000432059		-0.164388	-0.0504064	-0.00157632	0.00355329	0.00475981
	6	-0.108888	0.00156701	-0.000628725	0.00150192	0.00264929		-0.120734	0.0122221	0.0137473	-0.00202045	0.00163422		0.0278111	-0.00296821	0.00116571	1.96304e-05	1.42362e-05		0.0225087	0.0133992	0.00201365	-0.00118989	0.000363438		0.0815709	-0.0133595	-0.00153644	-0.00595216	5.80229e-06		-0.0180946	0.00639509	0.0117912	-0.00215211	-0.00221278		-0.0303337	0.018323	0.0130746	0.00351154	-0.00018154		0.0995288	0.03406	0.00650554	0.00894381	0.00187534
	7	0.0507157	0.0298179	-0.018451	-0.00225917	-0.00333062		-0.0751266	-0.0445821	0.028998	-0.0113777	0.00405486		0.00107544	-0.00233018	-0.00257518	-0.00128864	-0.000244616		0.0710317	-0.00264274	0.00496286	0.000705502	0.00138228		-0.0644121	-0.00834849	0.00434244	0.000479081	-0.000452471		0.0694576	0.0233627	0.00312771	0.00712033	-0.00152307		0.0406459	0.0158866	0.0178305	0.0111457	-0.000558832		-0.059399	0.053746	0.00384044	-0.00466334	0.000701944
	8	0.125977	-0.0318028	0.00378397	0.00406665	-0.00108879		0.172275	-0.0174618	-0.0194814	-0.00106694	-0.000692671		-0.0310497	-0.0063393	0.000322257	0.00190839	-0.000150548		0.0361118	-0.00654616	0.00391198	0.00115136	-0.00118434		-0.130674	0.0109084	0.00132194	-0.00363524	0.000933351		-0.0262452	-0.0300093	0.00129843	0.00291709	0.000602806		-0.0228937	0.00632094	-0.00142528	-0.00763855	0.000120258		-0.184013	-0.0211275	-0.0175443	0.00234745	0.00163166
	9	-0.0666597	-0.0216902	0.00531852	0.00798974	-0.00806779		-0.269449	-0.0158342	-0.0150858	9.45068e-05	-0.0025747		-0.0183853	0.0123886	-0.00159873	0.000779433	-0.00180494		-0.0486289	-0.0082176	0.00496624	-0.0029663	-0.00193826		-0.0337245	-0.0173265	-0.000814631	-2.26029e-06	0.000424367		0.0154744	0.00538377	0.014125	0.00609772	0.000803043		-0.0369187	0.0119872	0.00199435	0.00937603	-6.39586e-05		-0.0871112	0.0221373	0.00127916	-0.00106937	0.00198757
	10	0.0443786	0.0042683	0.00988167	0.00422559	0.000788054		0.0573096	0.0099518	0.024379	0.00439619	0.003075		0.0119304	-0.017747	0.00593243	-0.000592377	0.000443693		-0.0159745	0.0173729	0.00453336	0.000597948	0.000513218		-0.0391754	-0.00639799	0.00504426	0.0041683	-0.000457814		0.0941817	0.00287767	0.0053617	-0.00145187	0.00113508		0.0273182	-0.0025249	-0.00183971	-0.000188849	0.000235793		0.0462087	0.0474485	0.00777094	-0.000935737	0.000387051
	11	-0.141298	-0.00699336	-0.00495036	-0.000890403	0.00172134		-0.255877	-0.0226016	-0.016625	0.000761561	-0.00147129		-0.00545148	0.0040809	-0.00632396	0.0020346	7.9524e-06		-0.0598515	0.00701004	-0.00483399	0.0011645	0.000373369		0.0570941	0.00498923	-0.00649334	-0.000292541	-0.00161313		-0.0684475	0.00382903	0.00601364	0.00046698	-0.00199967		-0.0802792	-0.00338107	-0.0107013	0.00593085	0.0002197		0.150491	-0.109985	-0.0368327	-0.00138985	-0.00241387
	12	0.0674889	0.020702	0.0113514	-0.0038048	0.000639605		-0.037885	-0.0302998	0.0265851	-0.00397001	0.000824667		-0.0119829	0.00347133	-0.00250042	-1.05296e-05	0.000326753		-0.0559104	-0.00848878	-0.00192567	0.00165135	-0.00208391		-0.0605998	-0.00347724	-0.000785962	0.00249735	-0.00204893		0.0794379	-0.00379802	-0.00874232	-0.00478982	0.00110958		-0.0519524	0.00697122	-0.000317132	-0.0025769	0.000108436		0.0489492	0.00828927	0.00241115	0.00521856	0.00440411
	13	0.00742923	0.0103945	-0.00782259	0.00459731	0.00170239		0.0271127	0.0231473	0.0140196	0.00333331	0.00465148		-0.0356433	-0.00362559	-0.00366146	0.000240486	-0.000320495		0.0528178	-0.0140591	-0.000600242	0.00171571	-0.000258441		-0.0434029	-0.00962413	-0.00840415	0.0015052	0.000841668		-0.0641533	-0.0316951	-0.00244457	0.00201735	-0.000269922		-0.0295468	0.0111608	0.00174648	0.00666639	4.33029e-05		0.0666576	-0.0675999	0.00570782	-6.7626e-05	-0.00123507
	14	-0.217096	-0.0333505	-0.00443815	-0.00862306	0.00010969		0.123252	-0.0300384	0.00615313	0.00619342	-0.00168836		-0.0304675	0.0121038	-0.00498223	-0.00249132	-0.00148031		0.0476614	-0.0291348	0.00224942	0.0002626	-0.000299368		0.063194	-0.0159402	-0.0113295	-0.00487307	0.000103367		-0.227423	0.00695996	-0.0128519	0.00292635	0.00173658		-0.0896083	0.0130047	1.97874e-05	0.00799246	-0.0011526		0.0208186	0.0995701	-0.0123149	-0.00223351	-0.00592032
	15	0.132653	-0.0552215	-0.00279039	0.00479392	-0.000102311		-0.0873848	-0.000402891	0.0160749	0.00117197	0.000107991		-0.0493017	-0.0145726	-0.00468841	-0.000590669	-0.00116973		-0.0575643	-0.0112364	-0.00296488	-0.00197983	-0.000808993		-0.137554	-0.00244741	-0.00481689	-0.00219464	0.000308525		0.0706406	-0.011226	-0.00853188	0.00216529	-0.00059655		-0.0554458	-0.0121772	-0.021442	0.0118598	-4.92227e-06		-0.0655479	-0.043769	-0.00165362	-0.00589263	0.00326046
	16	0.111443	-0.0388943	-0.00500323	0.00480093	-0.00178208		-0.0505271	0.039528	-0.00410943	-0.00157772	-0.00149407		-0.0543444	-0.00514007	-0.00584085	-0.00225484	-0.00179748		-0.0238189	-0.0222999	-0.00121553	-0.00017509	-0.00254315		-0.114532	-0.00243601	-0.00677949	-0.00106756	3.72206e-05		-0.0116288	-0.0403004	-0.00241814	0.00711175	0.00226598		-0.00622355	-0.0088505	-0.00761206	0.00649737	0.000587783		-0.185261	-0.0333061	-0.0217785	0.00238399	0.00236752
	17	-0.199816	-0.032466	-0.00625984	-0.00505585	0.000300169		0.0789073	0.0194057	-0.00360647	0.0039269	-0.00126114		-0.047982	0.00286134	-0.00562323	-0.00229335	-0.00193186		0.0236374	-0.0241011	0.00117569	0.000515802	-0.00110309		-0.0519796	-0.0063558	-0.0104852	0.000842772	-0.00184642		-0.199954	-0.000313813	-0.00851653	0.00298484	-0.00124948		-0.0942142	0.00803071	-0.00342091	0.00903084	-0.00164867		-0.163704	-0.0127246	-0.0229066	0.00183408	0.00211865
	18	0.0644154	-0.00317526	0.00245921	0.00446906	0.000216569		0.118702	-0.0236551	0.0037933	0.00272303	-0.000848253		0.00612206	-0.00895252	-0.000610626	0.00364418	0.00125593		0.0314121	-0.000483691	-0.00227099	0.00192582	-0.000531682		-0.0305882	0.00451508	-0.00589704	0.00411672	-0.000239731		0.0572743	-0.0138671	-0.00812748	0.000179228	0.000376307		0.0214392	0.00548128	-0.00691403	-0.00836559	0.00116399		0.0783164	0.0154195	0.0051497	0.0073345	0.000454022
	19	-0.0014804	0.0127805	0.00471218	0.00213482	-0.0003787		0.151864	0.0135187	-0.0304983	0.000101428	0.00057454		0.0137453	-0.0114816	0.000416572	0.0031717	0.000771096		0.0449422	-0.0181258	0.000215693	0.00232797	-0.000509781		0.0181854	0.00210743	-0.00600985	0.0034023	-0.000892533		0.0314685	0.00244303	0.00266995	-0.00421902	0.00254413		-0.0451432	0.00849478	-0.00456257	-0.00496132	1.17301e-05		-0.130042	-0.0280668	-0.000490274	0.00397101	0.00356754
	20	0.0169046	-0.027481	-0.00136712	0.0105433	-0.00502557		0.0899012	0.0263712	-0.0110079	0.00355474	-0.00150839		-0.0262012	-0.0127164	-0.00613139	0.00389941	0.000167669		0.0532514	-0.0240877	0.00122463	0.0023016	0.000292165		-0.0957334	-0.00220746	-0.00701462	0.000412129	0.000129991		-0.0524349	-0.0202117	-0.00103502	0.00112074	-0.00181392		-0.0546145	-0.00212951	-0.0104075	0.00433131	0.000872457		-0.202955	-0.0274501	-0.0246357	0.00534462	0.00212791
	21	0.0752222	0.0212967	0.00839861	-0.00485766	0.000231296		0.123966	0.037601	-0.0171571	-0.00175216	-0.000536956		0.0192643	-0.0103235	0.00698424	0.00281333	0.000598462		-0.059052	-0.00102933	0.00292543	-0.00136061	-0.000275025		0.0160834	0.00579182	0.000362427	0.00339229	-0.00130414		0.0959186	0.0039944	-0.000185812	-0.00284684	0.000824211		0.0358763	0.00181639	-0.00332029	-0.00779261	3.0572e-05		0.0656917	-0.011989	0.0185882	0.00553122	-0.00219388
	22	0.0200396	0.0100372	0.00828123	0.000924762	-0.00286072		0.21259	-0.00481494	-0.0411586	-0.00191702	0.00103785		0.0266646	0.0132415	0.00219872	-0.00261895	5.48572e-05		-0.0893295	-0.011913	8.94103e-05	0.000535884	0.000923525		0.102051	0.00267809	0.00324737	-0.00142593	-0.000386626		0.0858503	0.00356323	0.00152705	-0.00349757	0.0014919		0.0269289	-0.00301797	-0.000271049	-0.00924363	-0.00130509		0.00789965	0.0355161	0.0084149	-0.00179884	-0.000217132
	23	-0.146819	-0.00898204	0.000790062	-0.00124396	-0.00119234		0.102052	-0.0323217	0.0147275	0.00174062	-0.00238327		0.0150224	0.0166231	-0.00242268	-0.00444015	0.000384853		-0.110479	-0.0161073	-0.00413154	0.000408442	0.00177246		0.0459596	-0.00784364	-0.000913968	0.000477989	-0.00149135		-0.149172	0.0151225	0.000451073	0.000274025	-0.000959544		-0.0148915	0.024193	0.00807882	0.00148251	-0.000639121		0.0978692	0.0610708	-0.0102539	0.00543404	0.00328646
	24	-0.0284878	0.0202879	-0.0230063	0.00419751	-0.001095		0.216639	-0.0279394	-0.0401314	0.00122469	0.000421619		0.020528	-0.00536505	-0.00295288	-0.00246447	-0.000862964		0.0520531	-0.0165514	0.00482244	-0.000434033	0.000470208		0.0128281	-0.0152507	-0.00190187	0.000337963	-0.000693557		-0.0162788	0.00293197	0.00968034	0.00710853	0.00214233		0.0265982	0.0196047	0.0138191	0.00911293	0.000806604		0.0629673	-0.0398789	-0.00552079	-0.00496942	0.00380914
	25	-0.183188	-0.00446431	-0.00727836	-0.00416816	0.00128253		0.231891	-0.0337782	-0.046453	0.00218074	0.00113604		0.0232335	0.0181085	-0.0108396	0.00196478	-0.000528782		0.0528011	-0.016447	0.00389154	-0.000599864	0.000567985		0.0618559	-0.00754734	-0.0053698	-0.00443727	-0.000964587		-0.15753	0.0217494	0.00341454	0.00268935	3.32209e-05		-0.0645942	0.0345075	0.00970711	0.0100007	-0.000501548		0.00922112	0.0809357	-0.00153698	-0.00118553	-0.00259105
	26	-0.149776	-0.00651906	-0.000632712	-0.00204629	0.000532697		0.0962577	0.032414	-0.00161768	0.00419946	-0.0020592		0.0312494	0.0156075	-0.000437624	-0.0001673	-0.000776967		-0.0843457	-0.0168687	-0.000373586	0.00159253	-1.5102e-05		0.128735	0.00625326	0.000132625	-0.00698548	-0.000110273		-0.114862	0.00986244	0.00675806	0.000368807	-0.000705707		-0.0576412	0.0208792	0.00310749	-0.00115368	-0.00145863		0.0507194	0.0158014	-0.00685349	-0.00306761	0.0071369
	27	-0.102122	-0.0047582	0.0056754	0.00254316	-0.00252481		0.183212	0.00854424	-0.0297441	-0.000401141	-9.49744e-05		0.0239844	-0.00543618	0.00805592	0.0021764	0.000444271		0.022546	0.00333595	0.00535747	0.00182507	-0.0021212		0.079027	0.0110938	0.0035538	0.00203502	0.000721593		-0.0151604	0.01472	0.0146218	0.00204361	-0.00376206		0.0258666	0.00960494	0.000971384	-0.00607092	0.000476424		-0.0826912	-0.000979204	0.00891238	0.00146664	0.00126611
	28	-0.0413334	0.0177315	-3.31193e-05	0.00497694	0.000963739		0.207009	-0.00375899	-0.0421185	-0.000719546	0.000665235		0.00951863	-0.00120218	0.00224116	-0.000142548	0.00023343		0.0483129	0.000452778	0.00554681	0.00197005	-0.000763986		-0.031562	0.00606119	0.00337613	0.00452727	-0.00109964		0.0573561	0.0203184	0.007398	0.00421983	-0.00066823		0.0210849	0.0150731	0.00225108	-0.00018518	0.000518228		-0.121031	-0.0133419	0.00614386	0.00275807	0.00267393
	29	-0.0737094	0.0198705	-0.0137893	0.00501142	0.0016167		0.219218	-0.0297675	-0.0395411	0.00101952	0.000527895		0.0163878	0.002993	-0.00659294	0.000534131	0.000231542		0.0702522	-0.00799659	0.00484488	0.00162887	0.00155616		-0.0159024	-0.0144791	-0.000446659	0.00145253	0.000884424		0.039352	0.0214113	0.00790326	0.00553771	-0.000717365		0.00650886	0.0217358	0.0101459	0.0101107	0.000171448		-0.114214	0.0197766	-0.00263186	0.0012164	0.0012848
	30	-0.142328	-0.0162405	-0.000388403	-0.00293059	-0.0009443		-0.0271028	0.0251274	0.0162833	0.00200741	-0.000470105		0.0474748	-0.0032746	0.00211628	-0.000818862	-0.00132048		-0.128102	-0.0266739	-0.00771737	0.00103874	0.00248441		0.142747	0.00118868	-0.00142255	-0.00880617	-0.000544684		-0.00382417	0.0107865	0.00891748	-0.000873869	-0.00147596		-0.0300539	0.0163042	0.00257805	-0.00265683	-0.00116393		0.114699	0.0578781	-0.00700689	0.00629357	0.0017625
	31	0.0299501	0.0175806	0.00664987	-0.000854684	0.000308779		0.0233724	0.0119171	0.0210404	0.0016718	0.00155812		0.0256843	0.00711835	0.00471697	0.00417286	-0.00041789		-0.101554	-0.0166577	-0.00586063	-0.000369972	0.00190858		0.107643	0.00858856	-0.00410496	-0.00358791	-0.000513755		0.0493022	0.0014095	0.00220207	-0.00815514	0.00170751		0.0262472	0.00814873	-0.00458081	-0.0143201	-0.000354298		0.0326678	0.0138619	0.00151532	-0.00814595	0.00252656
	32	0.0192515	0.0159895	0.00642923	-0.000728423	-0.000794105		0.10784	-0.0103431	0.0137631	0.00207417	-0.000219058		0.0410465	0.00778921	0.0057355	0.00342265	-0.000420085		-0.0617576	-0.00506416	-0.00466612	0.00036833	-0.000279204		0.113952	0.00521749	-0.00286745	-0.00400748	-0.00065347		0.0724205	0.00903111	0.00190336	-0.00537849	0.00179722		0.0326201	0.00550786	-0.00524363	-0.0150079	-0.00105856		0.0193395	-0.000361278	0.00119911	-0.00939983	0.00267923
	33	-0.0939102	-0.0110116	0.00158411	-0.000864901	-0.00639561		0.17299	0.016007	-0.0245218	0.00176686	-0.000271923		0.0338193	0.0142213	-0.00406045	-0.00337763	0.000159097		-0.117695	-0.0234675	-0.00738793	0.000182315	0.00265059		0.0789489	-0.00669318	-0.000585495	-0.000443059	-0.00189574		-0.1497	0.00541861	-0.00463407	-0.00200678	-0.000721635		0.0125247	0.0141626	0.00143493	-0.00626659	-0.00163926		0.106238	0.0351761	-0.0156544	-0.000504627	0.0059731
	34	0.0928119	0.0243659	0.0109152	-0.00734362	0.000748498		0.244035	-0.0265344	-0.0514042	-0.00105909	0.000770296		0.0329288	0.0112648	0.00293768	-0.00090647	6.82791e-05		0.00207052	-0.00090608	-0.000873014	0.00153141	-0.00269091		0.116158	0.00496977	0.00263891	-0.00194678	0.000536463		0.0974474	-0.00487936	-0.00888694	-0.00537222	0.000500244		0.0450077	0.00245622	-0.00401239	-0.0119802	-0.000926411		0.0121569	0.0476633	0.000534653	-0.00113854	0.00129924
	35	-0.126183	-0.0126609	-0.000742975	-0.00343666	-0.000967021		0.242077	-0.043813	-0.0413109	-0.00234867	7.89141e-05		0.0546593	-0.000445327	0.00252923	-0.0010457	-0.00116922		-0.0711223	-0.00804809	-0.00521622	-1.37643e-06	0.000826438		0.134378	0.00143331	-0.00117425	-0.00618492	-6.64227e-05		-0.154884	-0.000153853	-0.00917248	-0.00287298	-0.00170572		0.0492156	-0.00860949	-0.0040156	-0.0103282	-0.00260243		-0.00417937	0.0423367	0.000750241	-0.00903042	-0.000989916
	36	-0.0352102	0.00705611	-0.00182899	0.000993153	-0.0016012		0.236463	-0.0143262	-0.049293	-0.00176447	0.000629364		0.0292447	0.00784682	-0.00414189	-0.00371871	3.29984e-05		-0.12173	-0.0273302	-0.00789527	0.0002729	0.00213776		0.086861	-0.00491949	-0.00887936	-0.005346	-0.000745808		-0.129635	-0.00418968	-0.00555158	-0.00247718	-0.00239391		-0.0379429	0.00403643	-0.00197124	-0.00656875	0.000257666		0.0970597	0.0629342	-0.00451404	0.00159317	0.00123159
	37	-0.0789745	-0.00102103	0.00573554	0.000313918	-0.00349896		0.150933	0.0179346	-0.0120779	0.00430829	-0.000826399		0.0256576	0.0158401	0.000574236	-0.00470055	9.10344e-05		-0.110984	-0.0246675	-0.00298039	0.000681324	0.00169149		0.131816	-0.000335354	0.00198991	-0.00635901	-0.000889115		-0.085567	-0.00411406	0.00322774	-0.00378533	-0.00164256		-0.0321581	0.0185727	0.00586703	-0.00111695	-0.00173563		0.0741628	0.0893723	-0.0135114	-0.00158288	-0.00239442
	38	0.161908	-0.00631245	-0.0102136	-0.00696214	0.000414559		0.0779672	-0.00268785	0.0200282	0.00382043	0.000340291		0.0272736	0.00262629	-0.00705534	0.00158983	0.000427553		-0.0528958	-0.0079636	-0.00481084	-0.0023195	-0.00167309		0.0158431	-0.00565594	-0.000118532	0.00392489	-0.000913068		0.0446352	-0.014921	-0.00669078	-0.00681686	-0.00146024		0.0428569	0.00994479	0.000910209	-0.00686401	-0.000100112		-0.0296437	0.0276611	0.00496487	-0.00821932	-0.00107745
	39	0.099016	-0.0194632	0.00291389	0.00450745	-0.0030825		0.137471	0.0173782	-0.0136331	1.32027e-05	-0.000682985		0.0189128	0.0111182	-0.00200168	-0.00197779	0.000481155		0.0375169	0.0143286	-0.00348843	-0.000166374	-0.000765383		0.0692108	0.00457603	-0.000384029	0.00285958	0.00103099		0.0117364	-0.0206287	-0.00181128	-0.00147442	-0.00108574		0.0463274	-0.0064634	-0.0104172	-0.000245241	-0.000978072		-0.0143954	0.0284411	0.00731907	-0.00387516	-0.000584188
	40	0.131334	-0.0108276	-0.0113333	-0.00403191	0.000179013		-0.129082	0.0365684	-0.00656457	-0.00400712	0.00115144		-0.0259557	-0.00522343	-0.00358731	-0.000306637	0.000599604		0.0250663	0.0234369	-0.00409187	0.000187889	0.00160492		-0.0539942	-0.00517921	-0.00526902	0.00231081	0.000636859		0.091866	-0.00402277	-0.0118814	0.00286373	-0.00125731		0.05507	-0.0105415	-0.00167894	0.00462755	0.0013053		0.0566894	-0.0679778	0.00753634	0.00427617	-0.00169308
	41	0.0629528	0.00901822	0.00871235	-0.00124825	-0.000164648		0.0951042	0.0453321	-0.0205119	-0.00404146	-0.000221646		0.00727859	0.00401203	0.00269394	-0.00123503	0.000553166		0.0202729	0.0170137	-0.000257778	0.000185434	-0.000276035		0.0399891	-0.000818209	0.00327553	0.00372055	0.000341095		0.0981741	0.00321416	-0.0056942	-0.00179304	-2.57383e-05		0.062086	-0.0170832	0.00240164	-0.00171663	-0.00170782		0.0515879	-0.0484565	0.0195451	0.00376187	-0.00379387
	42	0.00553632	0.0105601	-0.0131178	0.00597119	-0.00041429		0.0840212	0.0393235	-0.0123005	-0.00163099	-0.00233549		0.0162036	0.00363789	-0.00893071	0.00136409	7.05577e-05		0.0536372	-0.00507689	0.00253865	0.000363884	0.000602586		-0.00214502	-0.0161306	-0.00267431	0.00161222	0.000704696		0.0176653	-0.00707531	0.00465627	0.00632413	0.00237236		0.0724396	-0.0104592	0.00548016	0.00657409	-0.000252149		0.0524415	-0.00829699	0.0160169	0.00547316	-0.00263665
	43	-0.00913011	0.0186338	-0.00886093	0.00342265	0.00052747		0.117293	0.0382794	-0.026305	-0.00378359	-0.000331331		0.00807449	0.0063289	-0.00840204	0.003841	6.40118e-05		0.0358004	0.00790564	-0.000372489	0.000247401	-0.000246887		-0.0386331	-0.00627605	-0.000593921	0.00337631	-0.000301281		0.0387764	0.00863747	0.00565784	0.000223047	0.00196074		0.0752784	-0.00361752	0.00853561	0.00490952	0.00135622		0.0727064	-0.0110574	0.0115738	0.00567118	-0.00121941
	44	-0.0533899	0.0193486	-0.00965992	0.00453887	0.00204706		0.0608945	0.00470797	0.018409	0.00519711	0.000127897		0.00794089	0.0130099	-0.0115814	0.00521802	-4.80376e-05		0.0185072	-0.00244269	0.000347396	0.000923002	-0.00126821		-0.0387211	-0.00763641	-0.00421664	0.0022942	0.000341851		0.012542	0.00934316	0.00722129	0.00112689	0.00222731		0.0232936	0.0182419	0.00996072	0.00618654	0.000834684		0.00926721	0.00164681	0.00230712	-0.00643379	0.00358361
	45	0.0547672	0.0222441	0.011841	-0.00386886	-0.00162051		0.149698	-0.0385208	0.00691809	0.00273966	-0.00136953		0.0330921	0.00990911	-0.00478755	-0.00052011	0.000709341		-0.0132501	-0.00441928	-0.00600259	-0.00213175	-0.00381933		0.0622317	-0.00135534	0.00246781	0.00317048	-0.000460044		-0.0501431	-0.0176353	-0.00392799	-0.00709001	-0.000622401		0.0312034	0.00697014	-0.0033654	-0.0106717	-0.00192723		0.0119377	0.0805094	-0.00327752	-0.00450342	-0.00384482
	46	0.0840746	0.0244254	0.00916887	-0.00639439	0.000683286		0.121877	-0.00243794	0.00586882	0.00182967	-0.00107317		0.0386656	0.010084	0.00588014	0.00299644	-0.000408643		-0.0167092	0.000788213	-0.00290185	0.001114	-0.00226647		0.125209	0.00745679	-0.00101301	-0.00467783	0.000392182		0.0363122	-0.00828338	-0.00113045	-0.0102223	0.0012003		0.0484668	0.00285294	-0.00430897	-0.0133654	-0.00100484		0.023059	0.0322135	0.00423051	-0.00614626	0.000408732
	47	0.131446	0.00489711	-0.0117885	-0.00609158	-0.000636957		-0.270298	-0.00869709	-0.0310718	-0.000402572	-0.00264966		0.0335623	0.00330965	0.0010659	-0.000532616	2.97637e-05		-0.027822	0.014198	-0.00376097	-0.000886062	-8.15547e-05		0.106804	0.00326267	0.00147293	-0.000528403	0.0011132		0.0912803	-0.000692899	-0.00883115	-0.00182007	0.000399569		0.0242602	0.00437425	-0.00867559	-0.00577636	0.000218917		0.125507	0.0312289	-0.00743673	0.00904488	0.00322971
	48	0.0147733	0.0168701	0.0036445	6.54023e-06	-0.00249206		0.032775	0.0394802	0.0110708	0.00506919	-0.00142893		0.0279374	0.00432533	-0.00324812	0.00239635	0.000110053		-0.0294051	-0.00138843	-0.0018912	0.000887863	-0.00225651		0.0458801	-0.00438914	0.000378298	0.00261937	-0.000930168		-0.0287611	-0.0100626	-0.000705224	-0.00535516	-0.00142639		0.0479636	-0.00936304	-0.00186413	-0.00531644	-0.00276746		0.0502035	0.0431942	-0.0009134	0.00391687	0.00230485
	49	0.00504083	0.0151074	-0.00147106	0.00308706	-0.000746462		-0.276071	-0.00320151	-0.0301955	0.000197947	-0.00259584		0.0120162	0.00241537	-0.00813135	0.00315073	0.00053995		-0.0401067	0.00545756	-0.00264219	0.000504795	-0.00120064		-0.00772009	-0.00432496	-0.00210649	0.00415651	-0.000633495		0.0349029	0.00776937	0.00456965	-0.00144109	0.00222986		0.0636113	0.00294197	0.00857665	0.00419476	0.00140972		0.109727	0.034435	-0.00364703	0.00985488	0.00270106
	50	0.0841912	0.0226156	0.0115615	-0.00664611	0.000383407		-0.0400865	0.000905401	0.0252433	0.00186474	0.00132583		0.0250141	0.00471296	0.00330995	0.00338266	-2.37747e-05		-0.0931565	-0.0157965	-0.00567682	-0.000403379	0.00143594		0.102446	0.00725264	-0.00434305	-0.00395591	-0.00151991		-0.0101025	-0.0202149	-0.00510546	-0.00958403	-0.000906828		0.0234169	0.0072696	-0.00424047	-0.0141778	-0.00107571		0.0711298	0.0498316	-0.00251259	-0.00153629	0.00225373
	51	0.0738473	-0.0111753	0.00366644	0.00307152	-0.00322651		-0.220449	0.00136343	-0.0091259	-0.00601602	-0.00295088		-0.00773925	-0.00832271	0.00133994	-0.00483928	-0.000512586		0.0263924	0.0238389	-0.00078856	-0.00085041	-0.000215735		-0.104305	-0.00524608	0.00659419	-0.000584586	-0.00174559		0.0855053	0.00981036	-0.000681085	0.00545424	-0.00204697		0.0546191	-0.0287351	0.000948026	0.00245858	-0.00501739		0.0253105	-0.0503786	0.0188609	-0.00142682	-0.00414314
	52	-0.021043	-0.000679187	-0.00401201	0.00695249	-0.00159841		-0.282968	-0.0140433	-0.0226382	-0.000317905	-0.00344914		-0.00937398	-0.0137976	-0.00212998	-0.0033997	-0.000598744		-0.0625772	0.00167618	0.00316835	-0.00432202	-0.000653095		-0.105717	-0.00478092	0.0055619	-0.000843306	-0.00175819		0.069063	0.010387	0.00326462	0.00551964	-0.00160581		0.0659602	-0.0249527	0.00281949	0.00449872	-0.00392225		0.0761424	-0.0635849	0.00806873	0.000689528	-0.00331106
	53	0.121002	0.0126896	-0.00862089	-0.00628693	-0.00131694		0.107673	-0.0613763	0.0279385	0.00237637	-0.00153742		-0.0153208	0.0083809	0.00388549	-0.00188923	-0.00131476		0.0679736	0.00563157	0.00180106	0.00319432	-0.000474026		0.00878713	0.00140799	-0.000474991	0.00348427	-0.0001676		0.0770785	-0.00117551	0.00578967	-0.00337468	0.00182439		0.0520587	-0.000935423	1.88631e-05	-0.00524248	0.000579299		0.0531518	0.0669548	0.00442479	0.00074375	-0.00296784
	54	0.0855385	-0.0127827	0.00588683	0.00370931	-0.00285744		0.0955629	-0.0245575	0.018995	0.00268975	-0.00228987		0.01841	0.0133283	-4.87571e-05	-0.00257338	0.00055711		0.0488498	0.0167787	-0.00428564	0.000500136	-0.000207539		0.100255	0.00142727	0.00520563	0.00121291	0.00080077		0.0868328	0.00798524	0.000120968	-0.00284892	0.00166207		0.0695344	-0.0112654	-0.000559462	-0.00491492	-0.00136406		0.0468083	0.0585646	0.0026842	-0.000840667	-0.000827789
	55	0.0180599	-0.021105	0.00139458	0.00931101	-0.00533282		-0.015423	0.0249807	0.019292	0.00381617	-0.00237462		0.00860717	0.0084088	-0.000478545	-0.00477899	0.00105513		-0.0647228	-0.00169042	-0.000288753	-0.00293462	0.00032873		0.0615634	-0.00222908	0.00368145	0.0039343	0.000191451		0.0383064	0.00702307	0.00502086	0.0012985	-0.00122723		0.0677612	-0.0102553	0.000437784	-0.00171521	-0.000131553		0.107757	0.0467998	-0.00712704	0.00749424	0.00332248
	56	0.127285	-0.00212465	0.00131449	-0.0051396	0.000250818		0.0112804	0.0530159	0.00785607	0.00283208	-0.000206016		0.0110417	-0.00219128	0.00482423	-0.000667367	0.000499374		-0.0686258	0.00163144	0.00192333	-0.00214946	2.30826e-05		0.02172	-0.000324005	0.00449166	0.0049242	-0.000540151		0.106838	-0.00351554	-0.0108217	-0.00149722	-0.00115392		0.0478082	-0.00314562	0.00116744	-0.00907841	-0.000147545		0.00105782	0.00231404	0.013624	-0.000974482	-0.000322685
	57	0.0932315	0.0245859	0.0104839	-0.00754177	0.000710032		0.0831536	0.00540851	0.0157898	0.00290618	0.0021319		0.0386541	0.00677539	0.00457246	0.00237119	-8.71097e-05		-0.0398392	-0.00115167	-0.00449687	-3.7093e-05	-0.00149179		0.124266	0.00657856	-0.00148599	-0.00524801	-0.000457022		0.0213251	-0.0146867	-0.00421898	-0.0105562	-0.000491417		0.0437573	0.00626665	-0.00346507	-0.013777	-0.000835431		-0.0476114	0.012703	0.00223379	-0.00922885	0.000193997
	58	-0.00279773	-0.00508194	-0.00179922	0.00697223	-0.0029958		0.0521736	-0.00989982	0.0211288	9.09505e-05	-0.00225717		0.035717	0.00752709	-0.00456991	-0.00102127	0.000298201		0.0325657	0.000402461	-0.00698741	-0.00294265	-0.00204885		0.0606303	-0.00525255	0.00279858	0.00285812	-3.57138e-05		-0.0458236	-0.0139845	-0.00130008	-0.00224939	-0.00195285		0.0640263	-0.0125364	-0.00154543	-0.00314197	-0.00279864		-0.0314087	0.0791948	-0.0138622	-0.00416295	-0.00129094
	59	0.081761	-0.00247544	0.00695608	0.00159901	-0.00226946		-0.0247399	-0.0207301	0.0264938	-0.00233136	-0.00218309		0.0131551	0.0136646	-0.0036628	-0.00246234	4.13348e-05		-0.0597017	-0.0120353	-0.00348377	-0.00093824	-0.00134936		0.0889852	0.00783848	-0.00170574	0.000269305	0.000457569		0.0832124	0.00459041	-0.00238428	-0.00410271	0.00154431		0.0353476	0.00221036	-0.00781519	-0.00487359	-0.00122672		0.117893	0.0426115	-0.0032183	0.00756424	0.00238457
	60	0.0311473	0.00991421	0.0133208	-0.000150189	0.00270321		-0.0560715	0.0366048	0.0116628	-0.00224403	0.000947033		-0.0128062	-0.00949012	0.009091	0.0010772	0.00147059		-0.0173643	0.0181638	0.00361857	-0.00188199	0.0014802		-0.00316886	0.000126638	-0.00403707	-0.000388493	0.00187452		0.101126	0.00566228	0.00163275	-0.0031855	0.00225929		0.00880066	0.00147218	-2.20787e-06	-0.00907215	0.00133087		0.103586	0.0125081	0.00538393	0.00872445	0.00372195
	61	0.0208231	0.00791833	0.0100207	0.0026128	0.00276339		-0.0910633	0.0230277	0.0169587	-0.000837116	0.00132742		-0.0213743	-0.0103254	0.00803594	0.000606306	0.000729678		-0.0814071	-0.0113471	0.00466712	-0.00253766	0.00139737		0.00611741	0.000242368	-0.00387815	1.92314e-05	0.00140802		0.108003	0.00544814	0.0013953	-0.00174861	0.00177774		0.0353491	-0.000628535	0.0023086	-0.00842101	0.00198925		0.118084	0.0269286	-0.00268228	0.00769759	0.00399203
	62	-0.0393326	0.0106602	0.0100995	0.00299627	0.00433051		-0.0318393	0.0458032	0.00941367	-0.000998504	5.03967e-05		-0.0197551	-0.00198786	0.00834624	0.00518517	0.000731947		0.00402503	0.0223906	0.00324896	-0.00190762	0.00195056		-0.0353041	0.00710481	-0.00112447	0.000805635	-6.45524e-05		0.0685533	0.00751664	0.00998595	-0.00204824	0.00305309		0.020248	0.00386838	0.000825937	-0.00751098	0.00203423		0.0875809	0.0107421	0.00569987	0.006266	0.00492538
	63	-0.0891275	0.00610625	0.00200868	0.00215913	0.00207202		0.0425237	0.0568437	-0.00253766	9.37114e-05	-0.000616363		-0.0242255	-0.00077102	0.00382769	0.00144168	-0.000384928		0.030259	0.0202107	0.0011221	-0.000142782	0.000275975		-0.0856639	0.00243149	0.00273997	0.000151879	-0.000251868		-0.0153449	0.00794534	0.0161662	0.000412957	-0.00117639		0.0802306	-0.00754412	0.0134836	0.00348088	0.00133811		0.0998674	0.0203924	0.00891548	0.00782006	0.000911921
	64	0.0224809	0.0146701	0.00992036	-0.000252081	0.000241882		0.0462745	0.0291862	0.0170138	0.00265733	0.00416092		-0.0274193	-0.00761879	0.00692353	0.00156135	0.000600529		0.0420647	0.0128579	0.00379263	0.00191203	0.000559083		-0.0891248	0.0073661	0.00420268	-0.000337178	-0.00012594		0.0692121	0.0048485	0.00843087	-0.00252541	0.00218451		0.0501899	-0.00260204	0.00396467	-0.00871256	0.00136849		0.0444422	0.0159487	0.0189216	0.00276603	-0.00169931
	65	0.100979	0.00761929	0.010862	-0.00309362	2.98599e-05		0.044018	0.0183495	0.0237793	0.00411725	0.00397289		0.00121587	-0.014221	0.00665336	0.00102441	0.00047783		0.040793	0.0181913	0.00308847	0.00136983	0.000670126		-0.0800958	0.00226523	0.00387381	0.000952543	-0.000303882		0.107636	-0.00277645	-0.00286548	-0.000892397	6.36654e-05		0.0240229	0.00285861	0.00144863	-0.00423407	0.00044542		0.0311545	0.0441965	0.010019	-0.00320513	0.000595502
	66	0.0341131	0.00869655	0.010127	0.00365456	0.00109523		0.16112	-0.0236012	0.000292652	0.00206297	-0.00165625		-0.00179361	-0.0132952	0.0096365	0.000718695	-0.000103551		0.00457769	0.00698984	0.00851746	0.0010082	-0.000439039		0.0246539	0.00671941	0.00232955	0.00476663	3.34908e-06		0.0927704	-0.00125281	0.00777299	0.000713181	0.000601189		0.0707112	-0.00638868	0.0112778	-0.000793597	0.00152321		0.0262739	0.0928075	-0.00268426	-0.00255737	-0.00467957
	67	-0.0436707	-0.00431271	0.0108826	0.00576938	-0.000862948		0.127956	0.00590576	0.00285128	0.00403091	-0.00128986		0.000863836	-0.0137821	0.00896423	0.000808792	0.000262425		-0.0365271	-0.00593113	0.00714511	0.000368727	-0.00109403		0.0349188	0.00577497	0.000967175	0.00369605	0.000447418		0.0310806	-0.010125	0.01194	0.00420085	-0.000265853		0.0316667	-0.00123326	0.00119866	-0.00504865	0.00127929		0.105125	0.0542115	0.00362213	0.00750894	0.00170722
	68	-0.0826483	-0.00740131	0.00999289	0.0042579	-0.000393288		0.0507964	0.0175013	0.0245892	0.00718987	-0.00230294		0.000888058	-0.0133054	0.00923302	0.00135524	-6.27698e-05		-0.0105447	0.0155116	0.00626524	0.0019303	0.000136929		-0.00813992	0.00408358	0.00209403	0.0037239	-0.00133445		0.0315982	-0.00200516	0.0158609	0.00474391	-0.000779247		0.0113093	0.00285978	0.00441566	-0.00413427	0.000511308		0.0429854	0.0906999	-0.00458745	-0.0023942	-0.00377145
	69	0.0358858	0.0118255	0.0101747	0.00160952	0.00162329		0.102584	0.0279934	-0.00274211	-0.00049849	0.00180156		-0.0182745	-0.00929224	0.00579928	0.00206959	4.57736e-05		-0.0211264	0.0148193	0.0039423	0.000185971	0.000430835		-0.0680221	0.00354996	0.00163446	0.000998075	-0.000642705		0.0994196	0.00465878	0.00401468	-0.00214003	0.00128015		-0.0196446	-0.00509896	-0.00107843	-0.000980604	0.00093555		-0.0802917	-0.00981803	0.00840951	-0.00559225	0.0013826
	70	-0.0349747	0.0093315	0.0112258	0.00501585	0.00457402		0.013568	0.0260524	0.0227293	0.00469892	0.00107344		0.0121816	-0.0164704	0.00582042	-0.00135296	0.000537085		-0.03234	0.0141508	0.0041443	0.00058752	0.000611275		-0.0187614	-0.00387295	0.00357989	0.00479742	-0.000292514		0.0849684	0.00521319	0.00784551	-0.00214738	0.00188319		0.0312956	-0.00497202	-0.00304551	0.000611051	0.000535617		0.029587	0.0442907	0.0111913	-0.0007144	-0.00119493
	71	-0.101986	-0.00653823	0.00547948	0.00322722	-0.00076656		-0.0280009	0.0282317	0.0176683	0.000769328	-0.000783191		0.0130038	0.0044628	0.00356163	-0.00524574	0.000985912		-0.00949033	0.0212433	0.00138561	0.00053073	0.000228353		0.0823888	0.00859321	0.00258368	0.00184252	0.00117877		0.0309757	0.00881925	0.00933636	-0.00211838	-0.000871655		0.0206296	0.00717771	-0.00241277	-0.00660583	0.000896292		-0.0178621	0.0443093	0.00596289	-0.0010129	-0.000191784
	72	-0.180311	-0.021514	0.000812265	-0.00572321	-0.000695474		-0.101611	-0.0251762	0.0225502	-0.00383218	0.00171442		0.0186784	0.0166531	-0.00047607	-0.00209985	0.000322545		-0.0850422	-0.00458325	-0.00191682	0.00172358	0.00101855		0.118352	0.00734761	-0.000352498	-0.00556637	0.00010002		-0.129478	0.0105461	0.00538052	0.000697494	-0.000995997		0.00630081	0.00676803	-0.00198505	-0.0121528	-0.000551853		0.0654949	0.0351446	0.00718185	0.00455393	-0.000328557
	73	-0.111535	-0.00242456	-0.000500518	-4.33424e-05	0.00204611		-0.14172	-0.0401064	0.0196576	-0.00523469	0.000470949		0.0327739	0.011859	0.00132471	0.000419189	-0.000497063		-0.125668	-0.028623	-0.00397478	0.00113979	0.00130946		0.130552	-0.00225957	0.00262236	-0.00631556	0.000144733		-0.140899	-0.0026855	-0.00171425	-0.00204393	-0.00273112		-0.0704822	-0.00183562	-0.000295805	2.78761e-05	1.66028e-06		0.00491429	-0.0737588	0.0193492	-0.00171471	-0.00405605
	74	0.0448592	0.0267987	-0.0060504	-0.00254652	-0.0037329		-0.00720892	-0.0410306	0.0281992	-0.010328	0.000801139		0.00656403	0.00132626	0.00530767	-0.00342603	-0.000381699		0.058292	0.0110729	0.00287064	0.00139894	-0.000305063		0.0183944	0.00740682	0.00619079	0.00401978	-0.000110208		-0.024251	-0.0159555	0.00722286	0.00451541	0.00142723		0.0324136	0.000984136	0.00586911	-0.00683118	-0.00119616		-0.0191082	0.0188227	0.0149654	0.00115155	0.00108459
	75	-0.0524223	0.0209241	-0.00010583	0.00173521	0.000677988		-0.185707	-0.0273012	0.0167628	-0.00570943	-0.000155611		0.00305603	-0.00516337	0.00147412	0.00231438	0.000755636		0.00511143	0.0319716	0.00237571	-0.00209857	0.00113675		-0.0779261	0.00288953	0.00446661	0.00142939	-9.86355e-05		-0.00314656	0.0110603	0.0140805	-0.00101526	0.000649703		0.00148745	0.0205021	0.0115635	0.00263097	0.000317384		0.0434923	0.0217651	0.0134873	0.00417365	0.00114937
	76	0.0126305	0.00660189	0.00531073	0.00535569	0.000250242		-0.123151	0.0172937	0.015572	-0.00111507	0.00055329		0.0100951	0.0101139	0.00440209	-0.00170334	7.9427e-05		0.0175919	0.0161109	0.00500351	0.00159408	-0.0010475		0.0643685	0.004107	0.00633823	0.00433525	0.00111323		0.0899107	0.00641303	0.00404577	0.00454209	-0.00100615		0.085325	-0.00801144	0.0140153	0.00353902	0.000968981		-0.000497963	-0.0460971	0.0295502	0.00227116	-0.00573562
	77	0.10127	0.0168765	-0.00133866	-0.00533787	-0.000571191		0.0454525	-0.00764955	0.0321915	0.00330367	0.00264212		0.0146311	-0.010954	0.00301489	0.00441857	0.000199808		0.0404622	0.0170277	0.00407487	0.000855491	0.000334804		-0.0431328	-0.00690624	0.00527409	0.00346716	-0.000139338		0.005307	-0.0270485	0.00532838	-0.000564007	-0.000969662		0.0474988	-0.00309936	0.00318868	3.67178e-05	0.000795939		-0.000726279	0.0390364	0.0145577	-0.0011475	-0.00363011
	78	-0.0276086	0.0176908	-0.0179514	0.00466783	-0.00029794		-0.240023	-0.0335331	-0.000248679	-0.00316997	-0.00237325		0.0125103	-0.00808999	-0.00556895	-0.00122724	-0.000627852		0.0641276	0.00343992	0.000565701	0.000556053	0.000961587		-0.0574695	-0.0196745	0.00246902	0.000515148	-0.000496002		-0.0320843	-0.0234708	0.00584874	0.00746606	0.00313235		0.0284465	0.0103149	0.0128283	0.0111672	-0.00065056		-0.0387341	-0.00923426	0.0117349	0.00214696	0.00250455
	79	-0.0958	0.002586	0.00517772	0.00200048	0.00163286		-0.0324712	-0.0319072	0.0323132	-0.00594953	0.00229491		0.0186971	-0.00639688	0.00956355	0.00137746	0.00159323		0.0300249	0.0120941	0.00142347	0.00107524	-2.16266e-05		0.0476891	0.0086329	0.00388822	0.00335393	0.00120727		-0.131907	-0.000365421	0.00538417	-0.000976733	-0.00162587		0.00540335	0.00423419	0.0022471	-0.0120539	0.00112823		0.063114	0.0214269	0.00170882	0.000489561	0.00569407
	80	-0.141133	-0.00241975	-0.00356225	-0.000281393	0.00153855		-0.177487	-0.0314241	0.0110385	-0.00451437	0.00238116		0.00787144	-0.00331064	0.00227646	0.00395194	0.000989722		-0.0135223	0.026829	-0.00469389	-0.000784	0.00105092		0.0248967	0.0117987	-0.00611278	0.0031658	-0.000478704		-0.0805838	0.014234	0.00992784	0.00220713	-0.00132093		-0.0684218	0.00536243	-0.00285256	-0.00268693	0.000728839		0.0785685	0.0150974	-0.00920724	0.000864072	0.00556962
	81	-0.0362735	0.00297676	0.00422764	0.00641018	0.000529139		-0.0833954	0.0203888	0.021937	0.000538584	0.00052596		0.0182798	0.0086852	0.00497842	-0.00247365	0.000285316		-0.00463418	0.0213554	0.00447995	0.000206714	-0.000224148		0.0765741	0.00295677	0.00630891	0.00265855	0.000978819		0.0613575	0.00874014	0.0108519	0.00408174	-0.00072675		0.0813769	-0.00807574	0.0125758	0.00352591	0.000894464		0.00502456	-0.0422902	0.028336	0.00228248	-0.00522313
	82	-0.0554844	0.0115354	-0.00204928	0.0051468	0.000554473		-0.164985	-0.0279196	0.0216609	-0.00396612	0.00106383		0.0194123	0.00203209	0.00102829	-0.00107928	0.000358721		0.0595935	0.00437269	0.00345683	0.000866053	7.6518e-05		0.0512621	0.00682836	0.00346925	0.0032344	0.000724021		0.0261161	0.00901342	0.0112011	0.00418635	-0.000386047		0.0593419	0.00559251	0.0115644	0.00338927	0.00136845		-0.0108966	0.0244	0.016409	1.93958e-05	-0.00285113
	83	-0.0894937	0.0136242	-0.00256172	0.0030159	0.00156256		-0.18599	-0.0202916	0.0118088	-0.00433506	0.00119503		0.0111329	-0.000509289	-0.00127206	0.00248333	0.000462889		0.0092082	0.0348805	-0.00158343	-0.00049419	0.000976245		-0.0142185	-0.0024636	0.00190247	0.00437036	-0.000572004		0.0283981	0.0179231	0.00944565	0.0022664	-0.000809171		-0.025214	0.0235897	0.00630118	0.000226818	-0.000175843		-0.0479688	0.00117598	0.0116472	0.00125103	0.00109772
	84	0.0911386	0.0257463	-0.016629	-0.0070312	-0.00298429		-0.0561947	0.00381183	0.0234542	-0.00749951	0.000180644		-0.00489623	-0.0103328	-0.000855027	-7.84155e-05	-0.000228101		0.0133556	0.0371525	0.00152775	-0.00100737	0.000655074		-0.125891	0.00202182	0.00836651	-0.00220965	-0.00098347		0.0988516	0.0158173	-0.00330593	0.00616271	-0.0017886		0.0658663	5.11939e-05	0.0109514	0.00509887	0.000592844		-0.133729	-0.033286	0.00983638	0.00223134	0.000633674
	85	-0.126574	-0.00287011	0.00550131	-6.87229e-06	0.00239885		0.0131196	-0.0497346	0.0345599	-0.00550634	0.00205775		0.0130432	-0.00746394	0.0101351	0.00148491	0.00205503		-0.0136076	0.022369	0.00345278	-0.000809507	0.00142173		0.0132784	0.00461153	0.00531224	0.00473119	0.00102471		-0.0756639	0.0108239	0.0176558	0.000571412	-0.000371311		-0.000928675	0.00689007	0.00415919	-0.0111149	0.00164477		0.0910674	0.0355957	0.0082728	0.00809938	0.00255369
	86	-0.120162	0.00195977	0.00449559	0.000734784	0.00279162		-0.0127081	-0.0361863	0.0358238	-0.0045699	0.00317492		0.0109906	-0.00921125	0.00834109	0.0010999	0.00146687		-0.00340838	0.0249629	0.0030209	-0.00117308	0.00113616		-0.00822915	0.00396393	0.00471872	0.0046418	0.000458598		-0.0759374	0.00936592	0.0160891	0.000362577	-0.000726744		-0.000436146	0.0138928	0.00572819	-0.00676963	0.00128612		0.00865139	-0.0110444	0.0234925	0.00223485	-0.00200858
	87	0.14533	-0.00979964	-0.00996411	-0.0070373	-0.000252212		-0.0322048	0.0459681	-0.00692674	-0.00848155	-0.00433792		1.52818e-05	0.00807851	0.00176491	-0.00433154	0.000133694		0.0346212	-0.000167753	0.00263218	-2.88801e-06	-0.00139883		0.0255364	-0.00854818	0.00393014	0.00294705	-0.000693797		0.127136	0.0050097	-0.0160646	0.00445185	-0.0024799		0.0553413	-0.0310375	-0.001155	0.00475799	-0.00524673		-0.0975474	-0.018891	0.00989832	0.00147348	0.00154615
	88	0.141555	-0.0201656	-0.00520278	-0.00512472	0.000616768		-0.139043	0.0351723	-0.0039403	-0.0044142	0.000223628		-0.0321124	-0.00530486	0.000876503	-0.00112732	-0.000113641		0.0366096	0.00785301	-0.00116374	0.00109028	-0.000247737		-0.0713962	-0.000988115	-0.00072919	0.00112488	-0.00133998		0.123872	-0.000260632	-0.0165718	0.00406781	-0.0019802		0.0572637	-0.0283623	0.000455178	0.00081737	-0.00328576		0.00794294	-0.0762256	0.0217287	-0.000225001	-0.00511493
	89	-0.0152259	0.00671829	-0.00411733	0.00574527	0.00182566		-0.0594733	-0.00526058	0.0195992	-0.00138309	-0.000944461		-0.0327284	-0.00887965	-0.00355023	0.000532215	0.000214245		-0.00527343	-0.0135104	0.000603482	0.000374242	-0.00236429		-0.0932188	7.44472e-05	-0.00291734	0.000881639	-0.000394105		-0.0562316	-0.0311592	-0.00217441	0.00205111	-0.000745145		0.0138083	-0.000875475	-0.0089955	-0.00159924	-0.000522807		0.0442268	-0.106524	0.0155987	-0.0012158	-0.0064872
	90	0.104889	-0.0346385	-0.000464012	0.00459327	-0.00227119		-0.119571	0.0115017	0.0067368	-0.000632314	0.000608412		-0.0357075	-0.00932869	-0.00338517	0.000349385	-0.00091126		-0.0659723	-0.0227977	-0.00256254	0.000603854	-0.00228594		0.00356522	0.00167914	-0.00892567	0.00319034	-0.00108658		0.0771665	-0.00591682	-0.00556443	-8.55042e-05	0.000365017		-0.0727521	-0.00525244	-0.0172073	0.0116345	-0.000357802		-0.0044618	-0.0296475	-0.00356779	-0.0074285	0.00527349
	91	-0.141463	-0.0122232	-0.00115258	-0.00211498	-0.000428411		0.038373	0.0398255	-0.0040925	-0.00331815	-0.00133535		0.0239541	0.0151135	-0.00240582	-0.00334925	-0.000292283		-0.0543642	-0.0132601	-0.00207857	-0.000159702	-0.00236487		0.125749	0.00158266	-0.00170506	-0.00745003	-0.000559894		-0.034916	0.0105633	0.0112547	0.00123954	-0.00156994		0.0546161	-0.00700066	0.00172752	-0.00426173	-0.002243		0.0508129	0.0592063	0.00338332	-0.00127911	-0.00135945
	92	-0.044245	-0.00260475	-0.0110651	0.00707678	-0.0010241		-0.302567	-0.0237367	-0.0272225	0.00404979	-0.000625935		-0.0393714	-0.00966388	-0.00448684	-0.00097135	-0.000656911		-0.0150034	0.00430339	0.00174799	-0.0029458	-0.000573213		-0.102647	-0.00480399	-0.00195043	-0.00170284	-0.000464383		-0.0712338	0.00106152	0.00466527	0.00161696	-0.00562556		0.0589099	-0.00282552	0.0099908	0.0089072	0.00181875		0.0892857	0.054958	-0.0115936	0.00351407	0.00246876
	93	-0.0188366	-0.000172436	-0.0077491	0.00727812	-4.24863e-06		-0.169324	-0.0196431	0.00286623	-0.00849935	-0.00172142		-0.00818521	0.00493383	-0.00298896	-0.00355047	0.000331793		-0.025933	-0.0173639	0.00157981	-0.00133147	-0.00291013		0.0460724	-0.00661388	-0.00516221	-6.19641e-05	0.000774849		-0.0262389	-0.0234292	0.00144722	0.0029344	-0.000347078		0.0577823	-0.0341949	-0.00405386	0.00600039	-0.0052833		0.0698144	-0.0818115	0.0062548	-7.56796e-05	-0.00339313
	94	-0.0491762	0.00748714	-0.00965089	0.00628347	0.00163573		-0.284597	-0.0162359	-0.0242185	0.00313996	-0.000906072		-0.0139348	0.00469455	-0.00362797	8.44111e-05	-0.000148695		0.0107961	0.0162116	-0.00221135	-0.00193307	0.00063788		0.0213187	-0.00802422	-0.0103883	-0.00198301	0.000178451		-0.0901714	-0.00317253	0.00136818	-0.000163436	-0.00338597		-0.0196478	0.0144285	0.00360577	0.00785398	0.000694807		0.113155	0.0476342	-0.0141206	0.00672215	0.00380113
	95	0.15805	-0.048851	0.001584	0.000106566	0.00152575		-0.314569	-0.0246017	-0.030195	0.00318832	-0.000814905		-0.0131446	-0.00228723	-0.000239069	-0.00508079	0.000447847		0.000770129	0.00756604	0.00193371	-0.00206513	-0.000155388		-0.0212572	-0.0141656	-0.00473426	0.000614464	0.00020026		0.122567	-0.00162337	-0.0176276	0.00603089	-0.00303117		0.0112676	-0.0155604	-0.011894	0.00654518	-0.000388139		-0.0537186	-0.00294923	0.00885901	-0.00125378	0.00160135
	96	0.138748	-0.00530182	-0.0104021	-0.00558989	-0.00100425		-0.301691	-0.0226024	-0.019932	0.00280878	-0.00140606		-0.0175537	-0.0108302	-0.00184416	-0.00253577	-0.000863938		-0.0639189	0.00624819	0.00355347	-0.0043329	-0.000789334		-0.119714	-0.000474312	0.00535094	-0.00196157	-0.00135472		0.12524	0.0118263	-0.0148972	0.00633183	-0.00332869		0.036347	-0.0218601	-0.00349957	0.00594502	-0.00413729		0.0599626	-0.0740573	0.00081014	-0.00567597	0.000230459
	97	0.153839	-0.0564186	0.00466363	-0.000685396	0.00254762		0.0190811	0.0398698	-0.00850799	-0.00502848	-0.000128943		-0.0518172	-0.0111948	0.0016153	0.000652991	-0.000497793		0.02478	0.00570707	-0.00100959	0.00171418	0.00015017		-0.139321	9.25039e-05	0.000490049	-0.00404168	0.000281594		0.116266	-0.0104355	-0.0184134	-0.000810191	-0.00103195		-0.00286761	-0.018249	-0.0252376	0.00791883	0.00120727		-0.159829	-0.0489431	-0.000529075	0.00447024	0.00537562
	98	0.148487	-0.0542665	0.00517617	-0.000394093	0.00240471		-0.0213943	0.000174519	0.0113676	-0.00565902	-0.00190898		-0.0526521	-0.00591332	0.000984759	-0.00122672	-0.00111066		0.033829	0.000504332	-0.00122753	0.00245629	-0.000251634		-0.131604	0.000375687	-0.000330708	-0.00352496	0.000243629		0.117308	-0.0104093	-0.0184488	-0.000852508	-0.000875591		-0.00263615	-0.0179636	-0.0253581	0.00737276	0.00130368		-0.0220973	-0.0350716	0.00458774	0.00327035	0.00695792
	99	0.126759	-0.0427011	0.00578292	0.00192215	0.000314636		-0.11767	0.0292412	0.00467916	-0.0030065	0.000681183		-0.0384686	-0.0108143	0.00440724	0.00215613	2.84574e-05		0.0306477	0.0107229	-0.000382766	0.00155421	0.000326446		-0.0428906	-0.00152372	-0.00577765	-0.000164312	-5.79561e-05		0.0334256	-0.0272299	-0.00242719	-0.000238407	-0.000799384		0.0254296	-0.0097854	-0.0118614	-0.00285156	0.00115614		-0.130969	-0.0371874	0.0072195	0.00125338	0.00283579
	100	0.119142	-0.0391439	0.00156765	0.00208771	-0.000657622		-0.0213158	0.0451593	-0.00149946	-0.00355903	-0.000530574		-0.0493918	-0.0176773	-0.00184359	-0.00124796	0.000110718		0.0622189	-0.00852222	-0.00592039	0.000424908	6.45971e-05		-0.164244	-0.00426108	0.00525036	-0.00590574	0.000254614		-0.0157192	-0.0381274	-0.000262054	0.00217121	0.00043851		0.0644303	-0.0185677	0.00633373	0.00241367	0.00114059		0.0510046	-0.0536084	0.0085035	0.00462063	0.000164813
	101	0.0361728	0.0112923	0.0132145	0.00124375	-0.00225996		0.0625499	-0.0351962	0.0388351	0.0053805	-0.0013303		0.00542723	0.0104491	0.00707294	-0.00314674	-0.00120254		-0.0190804	0.00859484	0.00588674	0.00232413	-0.00103893		0.119785	0.00403761	0.00742875	-0.000869218	0.000470634		0.0610013	-0.00230579	0.0107134	-0.00303726	0.000451786		0.0283057	0.00500397	0.00601657	-0.0107411	-0.000613664		0.0225483	0.0802442	0.00454086	-0.00152722	-0.00563769
	102	-0.0576144	-0.00277538	0.0118483	0.00590861	0.00100724		0.0893581	-0.0210374	0.0323327	0.00718586	-0.000965103		0.0275174	-0.00999403	0.0107434	-0.00159096	0.000967268		0.0685731	0.0089739	0.00408742	0.00328504	-0.000100027		0.0857982	0.00486326	0.00863358	0.0060579	0.00258534		0.00247212	-0.00600483	0.0148824	0.00104916	-0.00234099		0.0462144	0.000281423	0.00217587	-0.00592425	0.00126065		0.0290492	0.0891813	0.00040266	-0.00243292	-0.00458967
	103	-0.0588396	-0.00401505	0.00840848	0.00560127	-0.000263251		0.0867354	0.0328156	0.00387022	0.00322666	-0.00178427		0.0191165	-0.000531591	0.0079506	-0.00499705	0.00121952		0.024257	0.0121169	0.00521604	0.00109677	-0.000468951		0.0786704	0.00656504	0.00576344	0.00466389	0.0022542		-0.0201641	-0.0206752	0.010428	0.00337941	-0.00133628		0.0551031	-0.00186957	0.00436198	-0.00507571	0.00129491		0.08065	0.0498396	0.00997858	0.00410504	9.66628e-05
	104	0.0536084	0.00378232	0.0109079	0.00354351	-0.00088268		0.0609649	0.00631061	0.0286946	0.00740054	-0.000955875		0.0239151	-0.0117604	0.0100245	-0.0013125	0.00073013		-0.0281091	0.00924891	0.00651948	0.000699796	-0.000263219		0.0551581	-0.000743417	0.00838643	0.00658909	0.000633778		0.00986257	-0.0188313	0.00973953	-0.000315194	-0.00162195		0.0357925	0.00248477	0.00219121	-0.0053174	0.000802491		0.0417404	0.0897255	-0.00254116	-0.00229108	-0.00395301
	105	-0.0279648	-0.011308	0.00522072	0.00731021	-0.00380605		0.0344102	0.0453865	0.00986024	0.00440094	-0.000891614		0.0153574	0.0112906	0.00377441	-0.00417873	0.000581671		0.0093049	0.0172215	0.000632495	-0.000526468	-0.000490018		0.0942293	0.00237469	0.00633725	0.00127699	0.00101946		0.00646716	-0.00299234	0.00876163	-0.000145312	-0.00100696		0.0609501	-0.0124266	0.000802878	-0.00507307	-0.00166361		0.0211521	0.0504543	0.00707201	-0.00238061	-0.00102442
	106	0.0754694	0.00920006	-0.0123837	-0.000308829	-0.00287644		-0.091008	0.0504942	0.00275335	-0.00303353	-0.000536579		-0.0167883	0.00703594	-8.89382e-05	-0.00423214	-7.51032e-06		-0.00103162	0.0201012	0.00430493	-0.00251533	4.24635e-05		0.016922	0.00566263	7.25581e-05	0.00287146	-7.92939e-05		0.0713936	0.00952032	-6.94619e-05	0.00525755	-0.00187756		0.0673146	-0.00403936	0.00871163	0.00624475	0.000413991		0.0722371	-0.00627578	0.0120013	0.00742058	-0.000594252
	107	0.0143536	0.0240641	-0.00512001	0.000629157	0.000365609		0.00298152	0.0319683	0.0184959	-0.000249602	0.00422021		-0.027425	0.00694143	0.000610419	0.00284925	-0.000780534		0.0433503	0.0236513	-0.000490047	0.00023468	0.00053468		-0.0703531	0.00514696	-0.00152628	0.000597713	0.00020137		0.0560762	0.00678726	0.00435023	-0.000176879	0.00065228		0.067758	-0.00458521	0.00823385	0.0036413	0.00044885		0.0368972	-0.0328162	0.0220774	0.0046784	-0.00367207
	108	-0.0198832	0.018486	-0.0157029	0.00459857	-0.000604981		-0.276696	-0.0228209	-0.0110262	0.0011125	-0.00145836		0.0057896	-0.00398986	-0.00647241	-0.00096489	-0.000447553		0.0376613	0.0294933	-0.00061576	-0.000324598	0.000925164		-0.03292	-0.0153946	-0.001824	0.00013756	0.00060547		-0.0289124	-0.0232368	0.00563868	0.00707574	0.00292292		0.0513519	0.00871595	0.0150069	0.0101972	0.000342241		-0.0177876	0.00109131	0.00876021	-0.000152462	0.00307595
	109	0.0882152	0.0254949	-0.0175223	-0.00647356	-0.00288216		-0.155145	-0.0195556	0.0196638	-0.00628683	0.000499081		-0.00306387	-0.00747392	0.000958681	-0.00329569	-0.000512227		0.0294439	0.036352	0.000156367	-0.00027803	0.00095334		-0.0461106	0.00140848	-0.00167152	0.00107106	0.000231096		-0.00148315	-0.0200565	0.00424956	0.00541223	0.00181358		0.0428165	0.00624378	0.00476199	0.00298278	0.000576263		-0.150128	-0.0174257	0.00286425	0.00274966	0.0013248
	110	0.0919167	0.0300601	-0.0105591	-0.00756751	-0.00221497		-0.0892041	-0.0454914	0.0312876	-0.00993606	0.00315421		0.00532886	0.00332768	0.00236001	0.00236585	-6.39191e-05		-0.0063382	0.0279019	0.00317092	-0.000686762	-0.00116644		-0.0327954	0.00552289	0.00615334	0.00413595	-0.00137992		0.108811	0.0187482	-0.0068543	0.00482695	-0.00194728		0.0618217	0.000640465	0.00982384	-0.000130086	-0.00117532		-0.0533135	0.00465058	0.0185956	-0.00094266	-0.00212225
	111	-0.0165182	0.00660012	0.00940847	0.00308753	-0.00224133		-0.0129835	-0.00812005	0.0335954	0.00297352	-0.00119042		0.0273742	0.0112247	0.00285677	-0.0010096	-0.000198942		-0.0370539	0.0110808	0.00305692	0.000645334	1.97689e-05		0.113835	0.00463709	0.00497494	-0.0010672	0.000484635		0.0268336	0.000977839	0.0117564	-0.00176437	-0.000580944		-0.0490438	0.0131468	0.0065497	-0.00154534	-0.00147808		0.0327183	0.0919635	0.00116713	-0.00244822	-0.00693125
	112	0.0897172	0.0263803	-0.0143721	-0.00668774	-0.00236925		-0.14134	0.0345724	0.0067625	-0.00264406	0.000337809		0.00591707	0.000772317	-0.000513551	0.00252561	-5.65973e-05		-0.014587	0.0334919	0.0017483	-0.00163816	0.000293131		-0.0603038	0.00234498	0.00543361	0.0026292	-0.00215304		0.0269241	-0.013222	0.0037416	0.00455637	0.00131216		0.0546182	-0.000711444	0.00362466	0.00299737	1.24632e-05		0.0182583	-0.042273	0.0267113	0.00373363	-0.00520795
	113	0.0502904	0.0197006	-0.0113861	-0.000212727	-0.00199693		-0.0244522	0.0552024	0.00305135	-0.00422224	-0.000974658		-0.0117161	-0.00595022	-0.000871853	-0.00292829	-0.000525554		0.0237894	0.0196691	0.00483518	-0.00209893	0.000233898		-0.0834752	0.00028441	0.00349824	1.85688e-05	-0.00160336		-0.0208943	-0.0244598	0.0052601	0.00571185	0.00188507		0.0575906	-0.00202992	0.00665522	0.00515679	0.000149531		-0.0499229	0.00535845	0.0136083	0.00118862	0.00100402
	114	-0.148044	0.00246078	-0.00663064	-6.32183e-05	0.0010089		-0.0963273	-0.0485385	0.0254539	-0.00898781	0.00328691		0.0181291	0.00636382	-0.0101723	0.00215901	-0.000310801		0.0826341	-0.0158506	-0.00101803	0.00148346	0.00163744		-0.0270395	-0.0211835	-0.000323183	0.00151824	0.000473832		-0.00931724	0.0102718	0.011636	0.00605585	0.00129395		0.0329575	0.0124793	0.0123008	0.0117334	-0.000309086		-0.187006	0.0109848	-0.021437	0.0031091	-0.00599547
	115	-0.10739	0.000450519	-0.00779915	0.0019144	0.00155266		-0.356764	-0.0331063	-0.0507621	0.0105745	0.00365088		0.0407756	-0.0204483	0.00300785	-0.0027485	-0.00273269		-0.125024	-0.0288031	-0.00729731	0.000334647	0.000220473		0.105819	-0.00330073	0.00319338	-0.000347464	0.0010033		-0.211938	0.0106396	-0.00346319	0.00435182	0.00448519		0.0513133	0.0026548	0.0116336	0.00867168	0.00153066		0.18435	-0.140011	-0.0599025	-0.00143087	-0.00280234
	116	-0.21375	-0.0294251	-0.00281073	-0.00981755	0.000728069		0.114991	-0.0542209	0.0159044	0.00217289	-0.00169241		-0.00796023	-0.00454355	-0.00162713	0.000884021	-4.32527e-06		0.0548447	-0.0185553	-0.00568055	-0.00234933	-0.00192059		0.0320444	0.00325635	-0.00834191	-0.000669951	-0.00100393		-0.0934932	0.0142065	0.00956073	0.00275057	-0.00262975		-0.0841325	0.0122066	0.00303462	0.00595782	-0.000540377		0.0607721	0.103548	-0.0131729	-0.000890649	-0.00496217
	117	-0.215417	-0.0184923	-0.00228673	-0.00935475	0.000996424		-0.159786	-0.0209663	0.0102323	-0.00744221	-0.00224021		0.0225967	0.00844171	-0.00239218	-0.00167744	0.00159388		0.103208	-0.0217664	-0.0155299	-0.000584906	0.0010206		0.0782597	0.00100757	-0.00382733	-0.00353315	0.00100806		-0.235887	0.0217523	-0.0123278	0.0022194	0.00270203		-0.0822918	0.0228274	-0.00441676	0.00685671	-0.000301887		0.0256566	0.107959	-0.004171	-0.00209482	-0.00651323
	118	-0.119694	-0.013917	0.00146558	0.00193148	-0.00312852		-0.0665682	0.0272463	0.0118901	-0.000337226	0.000378967		-0.0155439	0.00245486	-0.00214791	0.00285644	0.000490068		0.00448535	0.0213595	-0.00319187	0.00114048	0.000189365		0.0632194	0.0103461	-0.00300225	0.00276544	0.00212147		-0.069712	0.0112801	0.0105754	0.00176676	-0.00189393		-2.07386e-05	0.000144225	-0.00695217	-0.00170015	0.00146897		0.0215987	0.037825	0.0039898	0.00272368	0.00127255
	119	-0.0184196	0.015613	-0.00212811	0.00258208	-0.00144628		-0.174317	-0.0391859	0.0171597	-0.00482211	0.00255009		-0.00332678	-0.00952676	-0.00209637	0.000595494	0.000747013		0.0393637	0.0135174	-0.00127948	0.00117244	0.000296947		-0.106765	0.00189624	0.00148526	-0.000124324	-5.19053e-05		-0.0562903	-0.010482	0.00347198	0.000628519	-0.00139068		-0.0101536	0.0151386	0.00175222	-0.00678468	0.000507285		0.0425969	-0.0310069	0.020954	0.00600573	-0.00354146
	120	0.00463533	0.0136137	-0.0119099	0.00154526	-0.00285511		-0.227364	-0.0289828	-0.00777011	-0.00538564	-0.00299163		0.009421	-0.015961	-0.0019576	-0.00336197	-0.000440756		0.0231807	0.000263301	-0.00618436	-0.00295138	-0.00135784		-0.0297407	-0.00419434	-0.00341906	0.0036145	0.000115395		-0.131246	-0.0184176	-0.00878498	-0.000812455	-0.0050511		-0.0534164	-0.0272942	-0.00437561	0.000422853	0.00211267		0.0452431	-0.0215747	-0.00864893	-0.00741006	0.00629273
	121	-0.0920616	0.00527393	-0.00496048	0.00224615	0.00197199		-0.149539	-0.051351	0.0157596	-0.00776562	0.00204411		0.0160619	0.00370185	-0.0075195	0.00178039	0.000489047		-0.123713	-0.0260946	-0.0072166	0.000108986	4.37705e-05		0.0212659	-0.0112444	0.000205326	0.00477301	-0.000762651		-0.127185	-0.00094712	-0.000891906	-0.00129055	-0.00257681		-0.00890746	-0.0396778	-9.40386e-05	-0.00326969	-0.00126614		0.0290043	-0.0442474	-0.0078017	-0.00995285	0.00582722
	122	-0.0648131	0.010139	0.00346137	0.00262607	-0.00154178		0.0700839	-0.0475632	0.00598829	-0.012933	-0.00215733		0.0361814	-0.0104814	0.00474005	-0.00412067	-0.00177056		0.0766935	-0.0201102	-0.0148166	-0.00359618	-0.00170781		0.0779455	0.00726385	0.00598237	0.00257051	0.000765211		-0.189292	0.00939689	-0.00863441	-0.00200044	-0.00213303		-0.124495	-0.0550764	0.00912068	-0.00649895	0.00183918		-0.194985	0.0126427	-0.0293215	0.00256821	-0.00316843
	123	-0.127056	-0.00153052	0.00289982	3.68988e-05	-0.00325106		-0.120267	-0.0413501	0.0159855	-0.0131694	0.00271954		0.038743	-0.00943143	0.00563308	-0.00485817	-0.0022052		0.115994	-0.0244252	-0.0195013	-0.00182529	0.000767801		0.0578964	0.0111564	0.00503977	0.00410221	0.000955306		-0.297641	0.0208309	-0.0310687	-0.00151311	0.00433622		-0.128654	-0.0509372	0.00916736	-0.00660098	0.00208825		-0.212706	0.00888915	-0.0306579	0.00427921	-0.00358867
	124	-0.19351	-0.0203351	0.0014944	-0.00655081	-0.00032951		0.0131591	-0.0305211	0.0168251	-0.0104421	-0.00347277		0.039438	-0.00484991	0.00513486	-0.00349662	-0.00191438		0.115974	-0.0267192	-0.0194572	-0.00198202	0.000588607		0.0894481	0.00622646	0.0071247	0.000702926	0.000663072		-0.279034	0.0178503	-0.0262055	-0.00111531	0.00260291		-0.108685	-0.0437428	0.00697144	-0.0046869	0.00184305		-0.211582	0.0242724	-0.0347266	0.00461109	-0.0084025
	125	-0.214236	-0.0207179	0.000377639	-0.0104797	0.000289024		-0.287908	-0.0185941	-0.0243017	0.00089121	-0.00155085		0.042493	-0.00581837	0.00687117	-0.00341201	-0.00221759		0.0965794	-0.0195479	-0.00857994	-0.000979686	0.00112293		0.113019	0.0103176	0.00581099	-0.00304064	0.00137522		-0.269106	0.0192712	-0.0228923	-0.000652939	0.00242568		-0.118973	-0.0457981	0.00795101	-0.00505622	0.00215096		-0.227861	0.0200692	-0.0379393	0.00606933	-0.00940105
	126	-0.157284	-0.00847	0.000349844	-0.00218066	0.00255386		0.138595	-0.0544632	0.0155812	0.00436684	-0.000275846		0.0135347	0.00922317	0.00187231	-0.00179144	0.000421859		-0.0587745	-0.0195247	0.00558286	-0.000683293	-0.00128555		0.0953525	-0.00322905	0.00212809	-0.00618191	0.000280321		-0.0526217	0.00820553	0.0160084	0.00190637	-0.000936629		-0.094405	-0.0131854	0.00983618	0.00154248	0.00184866		0.0943686	0.0198443	-0.0122921	-0.00027066	0.00669245
[truncated: 875 more rows]
[truncated: 45 more columns]

## Sheet: Fig.3b
Figure 3b
Subject	2-back BASELINE (Correct)	2-back BASELINE Accuracy		Subject	2-back S1 (Correct)	2-back S1 Accuracy		Subject	2-back iPS (Correct)	2-back iPS Accuracy
10	5.56575	68.5897		10	5.04753	68.5897		10	11.3786	73.7179
[truncated: 16 more rows]

## Sheet: Supp.Fig 1
Supp. Fig 1	1-back BASELINE (Correct)								2-back BASELINE (Correct)									1-back S1 (Correct)								2-back S1 (Correct)									1-back iPS (Correct)								2-back iPS (Correct)
[truncated: 334 more rows]

[truncated: 3 more sheets: Supp.Fig 3, Supp.Fig4a, Supp.Fig4b]
